# Supplementary material for: Higher gametocyte production and mosquito infectivity in chronic compared to incident Plasmodium falciparum infections
Source: Nat Commun. 2021 Apr 26;12:2443. doi: 10.1038/s41467-021-22573-7 (PMC8076179; doi:10.1038/s41467-021-22573-7)
Supplement: Supplementary file 4 — Source Data [file 41467_2021_22573_MOESM4_ESM.xls]

## Sheet: data legend
id	unique identification number
day	day since detection of infection/start intensive follow-up
year	year of inclusion
incident	incident infection (1) or chonic infection (0)
chronic	chronic infection (1) or incident infection (0)
age	age in years
female_gam_density	female gametocyte density per uL based on RNA qRTPCR
male_gam_density	male gametocyte density per uL based on RNA qRTPCR
asex_density	total parasite density per uL based on DNA qPCR
hb	hemoglobin concentration in g/dL
hb_genotype	Hb genotype
clinical_malaria	clinical malaria; fever in presence of parasites (1 = yes, 0 = no)
coi_AMA	complexity of infection based on amplicon sequencing of apical membrane antigen 1 (ama-1), number of clones detected
coi_MSP	complexity of infection based on PCR and capillary electrophoresis of merozoite surface protein 2 (msp-2), number of clones detected
sbp1_rings_ml	ring stage parasite density by sbp1 qRT-PCR, rings per mL
ap2g_copies_ml	mRNA copies of ap2-g by qRTPCR, transcripts per mL
gexp5	mRNA copies of gexp5 by qRTPCR, transcripts per mL
mosquitoes_disected	number of mosquitoes dissected
mosquitoes_infected	number of mosquitoes with at least one oocyst
csp	antibody levels against circumsporozoite protein (CSP) by luminex, net (background corrected) median fluorescence intensity
eba140riiiv	antibody levels against circumsporozoite protein (EBA140) by luminex, net (background corrected) median fluorescence intensity
eba175riiiv	antibody levels against circumsporozoite protein (EBA175) by luminex, net (background corrected) median fluorescence intensity
eba181riiiv	antibody levels against circumsporozoite protein (EBA181) by luminex, net (background corrected) median fluorescence intensity
glurp2	antibody levels against circumsporozoite protein (GLURP-R2) by luminex, net (background corrected) median fluorescence intensity
msp2ch150	antibody levels against circumsporozoite protein (MSP2-ch150) by luminex, net (background corrected) median fluorescence intensity
msp2dd2	antibody levels against circumsporozoite protein (MSP2-dd2) by luminex, net (background corrected) median fluorescence intensity
pfama1	antibody levels against circumsporozoite protein (AMA1) by luminex, net (background corrected) median fluorescence intensity
pfmsp119	antibody levels against circumsporozoite protein (MSP1-19) by luminex, net (background corrected) median fluorescence intensity
pfs484510c	antibody levels against circumsporozoite protein (Pfs4845-10c) by luminex, net (background corrected) median fluorescence intensity
pfs230cmb	antibody levels against circumsporozoite protein (Pfs230-CMB) by luminex, net (background corrected) median fluorescence intensity
rh22030	antibody levels against circumsporozoite protein (RH2-2030) by luminex, net (background corrected) median fluorescence intensity
rh42	antibody levels against circumsporozoite protein (RH4.2) by luminex, net (background corrected) median fluorescence intensity
rh51	antibody levels against circumsporozoite protein (RH5.1) by luminex, net (background corrected) median fluorescence intensity

## Sheet: complete data
id	day	year	incident	chronic	age	female_gam_density	male_gam_density	asex_density	hb	hb_genotype	clinical_malaria	coi_AMA	coi_MSP	sbp1_rings_ml	ap2g_copies_ml	gexp5	mosquitoes_disected	mosquitoes_infected	csp	eba140riiiv	eba175riiiv	eba181riiiv	glurpr2	msp2ch150	msp2dd2	pfama1	pfmsp119	pfs484510c	pfs230cmb	rh22030	rh42	rh51
ACUTE 2015 10	0	2015	1	0	5	0	0	383.681	11.2	AC	0	2	3						154.694	190.077	653.091	1256.11	72.5118	815.886	5242.02	2831.24	15191.3	90.0779	63.9377	1326.76	936.2	504.896
ACUTE 2015 10	1	2015	1	0	5	0	0	100.918	12.2	AC	0			25340	0	19	58	0
ACUTE 2015 10	2	2015	1	0	5	0	0	3005.87	10.4	AC	1
ACUTE 2015 13	0	2015	1	0	6	0	0	1.55586	11.1	AA	0	3	5	1028.68	0				173.646	235.16	396.365	11798.7	4550.8	1590.9	337.622	763.905	2591.08	346.634	103.417	4840.93	1410.83	863.515
ACUTE 2015 13	1	2015	1	0	6	0	0	10.2558	12.3	AA	0						44	0
ACUTE 2015 13	2	2015	1	0	6	0	0	11.8842	12	AA	0
ACUTE 2015 13	3	2015	1	0	6	0.026312	0	22.4373	12.1	AA	0
ACUTE 2015 13	4	2015	1	0	6	0	0	66.9838		AA	0
ACUTE 2015 13	5	2015	1	0	6	0	0	261.8		AA	0
ACUTE 2015 13	6	2015	1	0	6	0	0	1172.11		AA	0
ACUTE 2015 13	7	2015	1	0	6	0	0	2167.55	12.2	AA	0
ACUTE 2015 13	9	2015	1	0	6	0	0	41780.2	10.8	AA	1						48	0
ACUTE 2015 14	0	2015	1	0	5	0	0	432.484	12.8	AA	0	1	2	148981	208.794				238.401	221.099	515.09	631.738	122.826	5438.16	2125.73	995.882	2846.37	104.73	81.2866	735.731	989.324	548.362
ACUTE 2015 14	1	2015	1	0	5	0.0755544	0	14.9958	11.5	AA	0			22794.6	32.0448	3	56	0
ACUTE 2015 14	2	2015	1	0	5	0	0	1386.66	12.9	AA	0
ACUTE 2015 14	3	2015	1	0	5	0	0	584.75	10.6	AA	0
ACUTE 2015 14	4	2015	1	0	5	0	0	6236.92	11.3	AA	1
ACUTE 2015 16	0	2015	1	0	5	0	0	1765.92	12.2	AA	0	1	5						318.365	309.954	85.2574	104.463	5057.13	9244.75	5247.98	1319.03	9568.93	174.378	227.542	147.542	195.301	297.165
ACUTE 2015 16	1	2015	1	0	5	0	0	11966.6	10.2	AA	1					122	40	0
ACUTE 2015 18	0	2015	1	0	6	0	0	106.407	11.2	AA	0	5	9	227528	213.543				187.843	133.992	578.792	1036.01	59.9617	19250.7	14016.7	25214.5	1852.24	800.931	79.4422	2076.4	3086.59	1314.7
ACUTE 2015 18	1	2015	1	0	6	0	0	1849.14	10.4	AA	0			2303389	216.769	27	44	0
ACUTE 2015 18	2	2015	1	0	6	0	0	5083.35		AA	0			17833186	149.007
ACUTE 2015 18	3	2015	1	0	6				10.7	AA	0
ACUTE 2015 18	4	2015	1	0	6	0	0	11219.4	10	AA	1			37152932	1007.97
ACUTE 2015 19	0	2015	1	0	7	0	0	108.635	12	AA	0	5	3						527.271	217.724	4545.84	866.244	4577.09	17082.8	26016.4	29053.8	3883.78	853.99	83.3652	9768.24	1562.3	1048.77
ACUTE 2015 19	1	2015	1	0	7	0	0	368.952	11.3	AA	0			186730	0	3
ACUTE 2015 19	2	2015	1	0	7	0	0	294.422		AA	0
ACUTE 2015 19	3	2015	1	0	7	0	0	1853.4	11.2	AA	0
ACUTE 2015 19	4	2015	1	0	7	0	0	2529.12	10.4	AA	1
ACUTE 2015 2	0	2015	1	0	5	0	0	55.4587	11.1	AA	0	1							94.2781	473.65	10465.3	136.151	280	5386.76	3385.04	9177.7	1080	386.812	317.712	7476.55	3521.96	1413.35
ACUTE 2015 2	1	2015	1	0	5					AA	0
ACUTE 2015 2	4	2015	1	0	5	0	0	76.5544	10	AA	1			16559.4	1453.11
ACUTE 2015 21	0	2015	1	0	6	0	0	0	12	AC	0	4							260.61	439.793	466.447	3252.89	1055.25	852.162	8315.13	1682.72	1378.69	325.905	107.877	1817.92	1523.33	865.562
ACUTE 2015 21	1	2015	1	0	6	0	0	0	10.8	AC	0
ACUTE 2015 21	2	2015	1	0	6	0	0	0	11.1	AC	0
ACUTE 2015 21	3	2015	1	0	6	0	0	0	12.1	AC	0
ACUTE 2015 21	4	2015	1	0	6	0	0	0.897367		AC	0
ACUTE 2015 21	5	2015	1	0	6	0	0	2.15263		AC	0
ACUTE 2015 21	6	2015	1	0	6	0	0	4.74209		AC	0
ACUTE 2015 21	7	2015	1	0	6	0	0	12.7342	11.7	AC	0
ACUTE 2015 21	13	2015	1	0	6	0.0573305	0	648.59	11.2	AC	1			480760	1146.34
ACUTE 2015 22	0	2015	1	0	7	0	0	5.52039	11.8	AC	0	5	10						267.048	171.601	86.0325	621.451	2520.01	17577.8	9726.13	25260	7213.65	620.915	75.0458	2577.4	1157.84	1289.96
ACUTE 2015 22	1	2015	1	0	7	0	0	16.1425	12.1	AC	0					0
ACUTE 2015 22	2	2015	1	0	7	0	0	13.273		AC	0
ACUTE 2015 22	3	2015	1	0	7	0	0	19.542	11	AC	0
ACUTE 2015 22	4	2015	1	0	7	0	0	17.5376		AC	0
ACUTE 2015 22	5	2015	1	0	7	0	0	115.87		AC	0
ACUTE 2015 22	6	2015	1	0	7	0	0	154.871		AC	0
ACUTE 2015 22	7	2015	1	0	7	0	0	20.1823	10.4	AC	0
ACUTE 2015 22	14	2015	1	0	7	0	0	10838.5	9.3	AC	0	1
ACUTE 2015 22	21	2015	1	0	7				10.2	AC	0
ACUTE 2015 22	28	2015	1	0	7	9.0985	6.63697	3.12586	11.5	AC	0
ACUTE 2015 22	35	2015	1	0	7	18.2167	6.86811	211.334	12	AC	0	11		120554	248.086
ACUTE 2015 27	0	2015	1	0	7	0	0	85.6979	11.4	AA	0	1	1						229.822	289.586	602.018	505.132	492.243	1854.38	943.224	3313.59	2019.43	328.876	90.0219	11577	559.961	721.611
ACUTE 2015 27	1	2015	1	0	7	0	0	43.2484	12	AA	0					24	78	0
ACUTE 2015 27	2	2015	1	0	7	0	0	297.146		AA	0
ACUTE 2015 27	3	2015	1	0	7	0	0	630.509	10.8	AA	1
ACUTE 2015 28	0	2015	1	0	8	0	0	767.308	14.7	AC	0	3	5						251.968	132.223	2081.44	1735.43	7063.2	8530.25	7126.07	1847.18	2985.84	1694.62	86.1354	870.457	1038.82	954.466
ACUTE 2015 28	1	2015	1	0	8	0	0	270.377	13.9	AC	0			133073	1276.41	15
ACUTE 2015 28	2	2015	1	0	8	0	0	118.296		AC	0
ACUTE 2015 28	3	2015	1	0	8	0	0	78.6991	11.3	AC	0
ACUTE 2015 28	4	2015	1	0	8	0	0	380.163	10.3	AC	1			2336132	1037.71
ACUTE 2015 29	0	2015	1	0	7	0	0	34.512	12.3	AA	0	4	3						169.015	129.313	3028.06	240.295	153.39	64	63	4249.58	846.951	179.885	188.282	6298.74	731.762	883.386
ACUTE 2015 29	1	2015	1	0	7	0	0	0.911948	12.3	AA	0			1007.12	0	0	62	0
ACUTE 2015 29	2	2015	1	0	7	0	0	64.7098		AA	0
ACUTE 2015 29	3	2015	1	0	7	0	0	464.483	10.7	AA	0
ACUTE 2015 29	4	2015	1	0	7	0	0	1364.49		AA	0
ACUTE 2015 29	5	2015	1	0	7	0	0	3451.2		AA	0
ACUTE 2015 29	6	2015	1	0	7	0	0	6080.93	12.8	AA	1			38759964	1.03538e+06		75	0
ACUTE 2015 3	0	2015	1	0	5	0	0	145.536	8.6	AA	0	6	1						255.989	283.525	136.412	182.998	171.532	481.945	309.385	6973.04	21350.5	488.061	97.8928	1764.35	425.014	533.467
ACUTE 2015 3	1	2015	1	0	5	0	0	14553.6	10.5	AA	0			3.74848e+06	9042	17
ACUTE 2015 3	2	2015	1	0	5	0.0544634	0	380.163	11.1	AA	0
ACUTE 2015 3	3	2015	1	0	5	0	0	264223	12.1	AA	1			74719176	321062
ACUTE 2015 31	0	2015	1	0	7	0	0	19.1412	12	AA	0	4	1						283.588	544.669	485.052	284.946	1717.6	3840.62	626.803	598.615	1137.12	427.56	111.116	804.991	717.023	972.267
ACUTE 2015 31	1	2015	1	0	7	0	0	59.016	12.3	AA	0			59521.9	617.375	4
ACUTE 2015 31	2	2015	1	0	7	0	0	175.376		AA	0
ACUTE 2015 31	3	2015	1	0	7	0	0	1717.79	12.1	AA	0
ACUTE 2015 31	4	2015	1	0	7	0	0	2202.77		AA	0
ACUTE 2015 31	5	2015	1	0	7	0	0	85304.1	12.1	AA	1
ACUTE 2015 33	0	2015	1	0	8	0	0	0.0158844	12.2	AA	0	4	10	325.594	0				240.746	269.396	1412.24	578.56	189.646	2977.4	210	449.354	539.103	1202.94	70.4719	1760.23	584.156	499.369
ACUTE 2015 33	1	2015	1	0	8	0	0	0.941825	12.5	AA	0			263.467	441.878		33	0
ACUTE 2015 33	2	2015	1	0	8	0	0	0.216755		AA	0			2822.14	0
ACUTE 2015 33	3	2015	1	0	8	0	0	2.19265	11.4	AA	0
ACUTE 2015 33	4	2015	1	0	8					AA	0
ACUTE 2015 33	5	2015	1	0	8	0	0	41.3019		AA	0
ACUTE 2015 33	6	2015	1	0	8	0	0	84.522		AA	0
ACUTE 2015 33	7	2015	1	0	8	0		1006.86	11.1	AA	1						57	0
ACUTE 2015 36	0	2015	1	0	8	0	0	1774.07	12.2	AA	0	1	3	557563	422.443				238.82	593.906	812.286	1922.29	671.014	4949.62	5658.41	14487.5	3094.43	266.898	115.972	2704.17	1035.98	1754.25
ACUTE 2015 36	1	2015	1	0	8	0	0	34.7512	11.1	AA	0					2	45	0
ACUTE 2015 36	2	2015	1	0	8	0	0	3572.48	13.5	AA	0
ACUTE 2015 36	3	2015	1	0	8	0	0	2576.14	10.4	AA	0
ACUTE 2015 36	4	2015	1	0	8	0	0	18835.2	10.4	AA	1
ACUTE 2015 39	0	2015	1	0	7	0	0	1896.57	11.1	AS	0	4		4.40911e+06	1015.55				290.685	685.368	1262.28	252.419	9198.43	6901.51	5026.96	5668.43	2083.09	1711.88	78.5138	345.966	696.147	625.018
ACUTE 2015 39	1	2015	1	0	7	0	0	95053.9	11.4	AS	1						59	0
ACUTE 2015 4	0	2015	1	0	6	0	0	24320.4	13.5	AA	0	3	2	15816969	509.523				201.744	110.845	62.2819	120.773	59.2951	1092.32	4736.78	25298.5	1133.85	135.874	84.0579	1948.72	604.788	656.983
ACUTE 2015 4	1	2015	1	0	6	0		170204	13.4	AA	1						60	0
ACUTE 2015 40	0	2015	1	0	8	0	0	0.0134267	11.1	AA	0	4	2	69.4118	0				121.014	145.162	1195.66	377.174	995.13	338.866	630.45	30490.7	552.444	129.029	61.8451	960.674	231.611	473.915
ACUTE 2015 40	1	2015	1	0	8	0	0	0.254665	11.4	AA	0			0	0		47	0
ACUTE 2015 40	2	2015	1	0	8	0	0	0.144202		AA	0
ACUTE 2015 40	3	2015	1	0	8	0	0	0	12.8	AA	0
ACUTE 2015 40	4	2015	1	0	8	0	0	0.429507		AA	0
ACUTE 2015 40	5	2015	1	0	8	0	0	4.75302		AA	0
ACUTE 2015 40	6	2015	1	0	8	0	0	4.00839		AA	0
ACUTE 2015 40	7	2015	1	0	8	0	0	18.4064	12.8	AA	0
ACUTE 2015 40	12	2015	1	0	8	0	0	4206.98	11.9	AA	1
ACUTE 2015 41	0	2015	1	0	8	0	0	222.828	11.2	AA	0		1						134.041	189.601	2223.07	144.23	60.354	22593.4	870.254	12037.6	622.17	769.149	107.556	7404.55	402.264	379.909
ACUTE 2015 41	1	2015	1	0	8	0	0	0	11.6	AA	0						67	0
ACUTE 2015 41	2	2015	1	0	8	0	0	0		AA	0
ACUTE 2015 41	3	2015	1	0	8	0	0	0	11.9	AA	0
ACUTE 2015 41	4	2015	1	0	8	0	0	0.112712		AA	0
ACUTE 2015 41	5	2015	1	0	8	0	0	0.0382798		AA	0
ACUTE 2015 41	6	2015	1	0	8	0	0	0		AA	0
ACUTE 2015 41	7	2015	1	0	8	0	0	1.90972	11.1	AA	0
ACUTE 2015 41	14	2015	1	0	8	0	0	45600.5	10.5	AA	1	1					48	0
ACUTE 2015 44	0	2015	1	0	7	0	0	0	12.7	AA	0	4	1						274.663	202.53	2578.71	492.883	3884.34	3361.07	36575.5	13931.2	1609.21	160.04	161.08	11436.2	1311.41	2556.86
ACUTE 2015 44	1	2015	1	0	7	0	0	0	11.2	AA	0						61	0
ACUTE 2015 44	2	2015	1	0	7	0	0	0		AA	0
ACUTE 2015 44	3	2015	1	0	7	0	0	0	11.1	AA	0
ACUTE 2015 44	4	2015	1	0	7	0	0	0.0494277		AA	0
ACUTE 2015 44	5	2015	1	0	7	0	0	0		AA	0
ACUTE 2015 44	6	2015	1	0	7	0	0	0.274138		AA	0
ACUTE 2015 44	7	2015	1	0	7	0	0	0.258803	11.7	AA	0
ACUTE 2015 44	14	2015	1	0	7	0.0115227	0	554.587	10.3	AA	0	3					56	0
ACUTE 2015 44	15	2015	1	0	7				10	AA	1
ACUTE 2015 45	0	2015	1	0	5	0	0	164.426	12.9	AA	0	1	9	59521.9	4866.01				223.835	82.1496	99.2086	146.27	41.2948	46.0778	178.335	5343.71	361.502	95.9951	93.7461	358.987	454.853	564.326
ACUTE 2015 45	1	2015	1	0	5	0	0	5.754	12.3	AA	0			6265.11	201.113	2	48	0
ACUTE 2015 45	2	2015	1	0	5	0	0	546.978		AA	0
ACUTE 2015 45	3	2015	1	0	5	0	0	287.058	10.5	AA	0
ACUTE 2015 45	4	2015	1	0	5	0	0	9056.7		AA	0
ACUTE 2015 45	5	2015	1	0	5	0.156529	0	5533.12		AA	0
ACUTE 2015 45	6	2015	1	0	5	0	0	71116.4	10.3	AA	1			31809894	11064921		60	0
ACUTE 2015 47	0	2015	1	0	8	0	0	8.29793	11.4	AC	0	3	1						186.547	143.346	458.694	294.946	59.9617	1432.5	5098.27	24651	6573.63	1786.63	76.9975	5961.57	503.468	1155.72
ACUTE 2015 47	1	2015	1	0	8	0	0	238.215	11	AC	0			50603.5	256.987	1
ACUTE 2015 47	2	2015	1	0	8	0	0	66.8298		AC	0
ACUTE 2015 47	3	2015	1	0	8	0	0	724.386	12	AC	0
ACUTE 2015 47	4	2015	1	0	8	0	0	2055.75		AC	0
ACUTE 2015 47	5	2015	1	0	8	0	0	14124.4		AC	0
ACUTE 2015 47	6	2015	1	0	8	0	0	74811.8	10.8	AC	1
ACUTE 2015 48	0	2015	1	0	6	0	0	0	12.2	AC	0	1	3						282.951	249.194	1031.19	4127.67	1766.81	5528.53	19092.3	29129.1	22644.4	1070.84	146.623	15114.7	1053.25	3582.68
ACUTE 2015 48	1	2015	1	0	6	0	0	0	11.1	AC	0						72	0
ACUTE 2015 48	2	2015	1	0	6	0	0	0.16217		AC	0
ACUTE 2015 48	3	2015	1	0	6	0	0	0.0211821	9.6	AC	0
ACUTE 2015 48	4	2015	1	0	6	0	0	0		AC	0
ACUTE 2015 48	5	2015	1	0	6	0	0	0.0157025		AC	0
ACUTE 2015 48	6	2015	1	0	6	0	0	0		AC	0
ACUTE 2015 48	7	2015	1	0	6	0	0	0	11.1	AC	0
ACUTE 2015 48	14	2015	1	0	6	0	0	10.7392	11.4	AC	0	1		5402.1	0		47	0
ACUTE 2015 48	21	2015	1	0	6	0	0	8629.19	9.2	AC	1						47	0
ACUTE 2015 49	0	2015	1	0	7	0	0	0	12.2	AC	0	8	2						394.688	809.983	622.915	1561.75	163.151	2408.53	15570.6	1217.66	1010.45	281.146	145.014	3333.35	1579.75	1222.08
ACUTE 2015 49	1	2015	1	0	7	0	0	0	10.2	AC	0						57	0
ACUTE 2015 49	2	2015	1	0	7	0	0	0		AC	0
ACUTE 2015 49	3	2015	1	0	7	0	0	0	13	AC	0
ACUTE 2015 49	4	2015	1	0	7	0	0	5.68814		AC	0
ACUTE 2015 49	5	2015	1	0	7	0	0	14.3209		AC	0
ACUTE 2015 49	6	2015	1	0	7	0	0	125.305		AC	0
ACUTE 2015 49	7	2015	1	0	7				12.7	AC	0
ACUTE 2015 49	10	2015	1	0	7	0	0	375811	12.7	AC	1			44321976	41951.2
ACUTE 2015 52	0	2015	1	0	10	0	0	4634.15	11.9	AA	0	1	1						1149.1	720.507	19823.4	16379.4	8168.51	11345.8	17076.1	29287.8	27532.5	548.364	128.092	15203	5554.04	3735.58
ACUTE 2015 52	1	2015	1	0	10	0	0	5223.6	11	AA	0			7.80943e+06	993.575	466
ACUTE 2015 52	2	2015	1	0	10	0	0	36725.7	11.8	AA	1			16385076	1659625
ACUTE 2015 54	0	2015	1	0	7	0	0	3403.85	11.9	AC	0	1		1.83775e+06	240.757				264.696	498.771	1343.75	467.667	876.493	12662.3	3552.24	13655	29344.4	803.12	288.661	1368.1	1461.56	1147.06
ACUTE 2015 54	1	2015	1	0	7	0	0	167483	12.7	AC	1			14739164	2895.75
ACUTE 2015 55	0	2015	1	0	7	0	0	9.03587	13	AC	0	4	6						514.503	413.522	1938.89	304.943	6051.15	13652.9	11077.9	18136.7	3741.58	11938.2	98.1453	4237.45	9841.04	874.864
ACUTE 2015 55	1	2015	1	0	7	0	0	125.594	11.5	AC	0			182818	0	2	55	0
ACUTE 2015 55	2	2015	1	0	7	0	0	59.1521		AC	0
ACUTE 2015 55	3	2015	1	0	7	0	0	3740.85	11.2	AC	1						53	0
ACUTE 2015 58	0	2015	1	0	8	0.119116	0	3.78416	11.9	AA	0	6	2						113.501	763.996	2525.1	841.978	79.9426	596.128	691.132	969.987	4072.81	468.153	100.655	1516.88	208.411	495.178
ACUTE 2015 58	1	2015	1	0	8	0	0	0.0659128	11.6	AA	0			286.752	0	0	67	0
ACUTE 2015 58	2	2015	1	0	8	0.0572756	0	0		AA	0
ACUTE 2015 58	3	2015	1	0	8	0	0	0	11.4	AA	0
ACUTE 2015 58	4	2015	1	0	8	0	0	0		AA	0
ACUTE 2015 58	5	2015	1	0	8	0	0	0		AA	0
ACUTE 2015 58	6	2015	1	0	8	0	0	0		AA	0
ACUTE 2015 58	7	2015	1	0	8	0	0	0.0223857	10.9	AA	0
ACUTE 2015 58	14	2015	1	0	8	0	0	0	10.9	AA	0						44	0
ACUTE 2015 58	21	2015	1	0	8	0	0	0	12	AA	0
ACUTE 2015 58	28	2015	1	0	8	0	0	3.1115	12.9	AA	0
ACUTE 2015 58	33	2015	1	0	8	0	0	36055.4	11.6	AA	1
ACUTE 2015 6	0	2015	1	0	5	0	0	0.0719399	13.4	AS	0								234.966	461.413	1047.35	1007.29	877.193	1040.99	1618.6	15256.5	3792.55	472.688	149.035	3981.29	882.197	1779.33
ACUTE 2015 6	1	2015	1	0	5	0	0	0.476398	11.1	AS	0			1065.62	0
ACUTE 2015 6	2	2015	1	0	5	0	0	0	10.6	AS	0
ACUTE 2015 6	3	2015	1	0	5	0	0	0.20416	10	AS	0
ACUTE 2015 6	4	2015	1	0	5	0	0	1.38347		AS	0
ACUTE 2015 6	5	2015	1	0	5	0	0	4.17802		AS	0
ACUTE 2015 6	6	2015	1	0	5	0	0	4.92006		AS	0
ACUTE 2015 6	7	2015	1	0	5	0	0	13.9306	12.6	AS	0
ACUTE 2015 6	14	2015	1	0	5	0.401507	0.444882	281.171	9.2	AS	1
ACUTE 2015 7	0	2015	1	0	5	0	0	201.823	10.6	AC	0	3	7	96.034	0				2879.23	112.15	2346.29	2001.42	495.032	416.16	713.915	1860.26	5351.07	427.56	72.1041	907.76	523.65	582.902
ACUTE 2015 7	1	2015	1	0	5	0	0	4518.25	11	AC	0			2.04297e+06	1836.17	48	46	0
ACUTE 2015 7	2	2015	1	0	5	0	0	1282.24	10.4	AC	1			10804660	5760.1
ACUTE 2017 10	0	2017	1	0	10	0.0441678	0	638.358	11.8	AA	0	1	4	4.40306e+06	961.766				276.031	1571.32	918.483	593.151	304.238	864.736	6247.53	13206.4	14666	318.951	54.4367	5541.1	1137.34	1227.22
ACUTE 2017 10	1	2017	1	0	10	0	0	16034.8	12.7	AA	1			4.6918e+06	26614.5	7	73	0
ACUTE 2017 12	0	2017	1	0	10	0	0	0.26734	13.8	AC	0	1	1	2095.32	0				343.904	553.941	1175.77	1829.59	3012.47	6558.79	2964.89	15483.1	22323.4	324.552	233.87	5024.4	1328.64	6624.06
ACUTE 2017 12	2	2017	1	0	10				12.7	AC	0						72	0
ACUTE 2017 12	3	2017	1	0	10	0	0	19.3225		AC	0			67017.1	426.195		79	0
ACUTE 2017 12	4	2017	1	0	10	0	0	255.897	12.4	AC	0			413967	6185.85
ACUTE 2017 12	5	2017	1	0	10	0	0	74.828		AC	0
ACUTE 2017 12	6	2017	1	0	10	0	0	2962.83	11.5	AC	1
ACUTE 2017 13	0	2017	1	0	8	0	0	390.899	9.3	AC	0	2	2						387.838	865.059	433.903	1431.92	3507.95	3824.14	14092.9	1508	7310.26	895.415	257.792	3019.18	1813.6	1741.84
ACUTE 2017 13	2	2017	1	0	8	0	0	28188	11.6	AC	0						74	0
ACUTE 2017 13	3	2017	1	0	8	0	0	38910.3	13.2	AC	1			47497732	3446850
ACUTE 2017 16	0	2017	1	0	9	0	0	0.216803	12.6	AC	0	2	2	1421.26	0				312.092	313.054	19970.5	326.577	5582.78	5533.12	33974.5	6216.97	11804.1	462.433	150.526	1881.88	957.345	1143.11
ACUTE 2017 16	1	2017	1	0	9	0	0	2.5355	12.9	AC	0			3764	0	1	88	0
ACUTE 2017 16	2	2017	1	0	9	0	0	42.96		AC	0			44192.5	0
ACUTE 2017 16	3	2017	1	0	9	0	0	27.0436	12.5	AC	0			125596	0
ACUTE 2017 16	4	2017	1	0	9	0	0	895.498		AC	0			781303	471.405
ACUTE 2017 16	5	2017	1	0	9	0	0	665.372		AC	0			584996	0
ACUTE 2017 16	6	2017	1	0	9	0	0	14192.7		AC	0
ACUTE 2017 16	7	2017	1	0	9	0	0	641.017	10.8	AC	1			850354	0
ACUTE 2017 17	0	2017	1	0	5	0	0	56.1131	11.6	AA	0	2	2	72940	0				166.325	88.9607	306.143	281.505	260.925	1537.92	26880.8	1122.75	8356.46	205.899	94.3622	252.823	402.561	545.001
ACUTE 2017 17	1	2017	1	0	5	0	0	19.8182	11.8	AA	0			14696.1	209.88		90	0
ACUTE 2017 17	2	2017	1	0	5	0.0222365	0	604.038		AA	0
ACUTE 2017 17	3	2017	1	0	5	0.127919	0	1122.18	11.5	AA	0
ACUTE 2017 17	4	2017	1	0	5	0	0	23499.8	12.2	AA	1						85	0
ACUTE 2017 18	0	2017	1	0	8	0	0	587.576	12.8	AA	0	8	4						2135.84	667.573	2427.07	1358.88	4836.52	19610.3	34335.8	27736.5	5175.57	850.192	111.26	23729.4	5144.51	1165.56
ACUTE 2017 18	1	2017	1	0	8	0	0	924.835	10.6	AA	0			301328	0		87	0
ACUTE 2017 18	2	2017	1	0	8	0	0	912.146		AA	0
ACUTE 2017 18	3	2017	1	0	8	0	0	1552.62	10.7	AA	0
ACUTE 2017 18	4	2017	1	0	8	0	0	5689.37		AA	0
ACUTE 2017 18	5	2017	1	0	8	0	0	3793.71		AA	0			16247508	123502
ACUTE 2017 18	6	2017	1	0	8	0	0	1714.21		AA	0
ACUTE 2017 18	7	2017	1	0	8	0	0	4561.05	10.4	AA	0			5.14263e+06	215325
ACUTE 2017 18	14	2017	1	0	8	4.82779	0.494111	374.166	10.4	AA	0	11					69	0
ACUTE 2017 18	23	2017	1	0	8	5.16973	0.331145	314.097	10.5	AA	0			278820	24585
ACUTE 2017 18	28	2017	1	0	8	2.09042	0.14317	49.0981	12.2	AA	0			67017.1	1469.32
ACUTE 2017 18	36	2017	1	0	8	2.04709	0.523622	2606.54	12.3	AA	0						74	0
ACUTE 2017 19	0	2017	1	0	8	0	0	10234.4	11.7	AS	0	2	5						181.111	262.54	636.567	355.09	3370.4	2799.92	26927.7	27256.6	13069.6	366.931	96.4967	8841.54	424.165	521.921
ACUTE 2017 19	1	2017	1	0	8	0	0	1196.92	10.7	AS	1			979266	235950	50	81	2
ACUTE 2017 20	0	2017	1	0	10	62.0671	15.1001	291.786	11.4	SC	0								1253.06	1839.34	655.792	263.166	10187.5	3731.69	1266.21	1358	11717	1431.38	150.15	4399.42	1100.64	1185.23
ACUTE 2017 20	1	2017	1	0	10			0	13.1	SC	0
ACUTE 2017 20	2	2017	1	0	10			0		SC	0
ACUTE 2017 20	3	2017	1	0	10			0	10.3	SC	0
ACUTE 2017 20	4	2017	1	0	10			0		SC	0
ACUTE 2017 20	5	2017	1	0	10			0		SC	0
ACUTE 2017 20	6	2017	1	0	10			0		SC	0
ACUTE 2017 20	7	2017	1	0	10			0	9.8	SC	0
ACUTE 2017 20	14	2017	1	0	10			0	10.1	SC	0
ACUTE 2017 20	21	2017	1	0	10			0	9.7	SC	0
ACUTE 2017 20	28	2017	1	0	10			0	10.6	SC	0
ACUTE 2017 20	36	2017	1	0	10			0	10.4	SC	0
ACUTE 2017 22	0	2017	1	0	5	0	0	0.495524	11.5	AC	0	4	6	2553.12	0				234.879	128.972	73.9172	681.755	1060.14	12182.7	10666.2	6555.6	1915.94	4861.33	169.765	7590.4	2059.35	885.995
ACUTE 2017 22	1	2017	1	0	5	0	0	8.63107	11	AC	0			33088.8	0	14	90	0
ACUTE 2017 22	2	2017	1	0	5	0	0	13.8377		AC	0			220891	0
ACUTE 2017 22	3	2017	1	0	5	0	0	113.518	10.4	AC	0			548994	1113.75
ACUTE 2017 22	4	2017	1	0	5	0	0	1194.17		AC	0			2204857	780.45
ACUTE 2017 22	5	2017	1	0	5	0	0	4561.05		AC	0
ACUTE 2017 22	6	2017	1	0	5	0	0	3573.26		AC	0			2.86277e+06	27637.5
ACUTE 2017 22	7	2017	1	0	5	0	0	4887.25	10.8	AC	0			2.78309e+06	148500
ACUTE 2017 22	12	2017	1	0	5	0	0	65172.5	9.9	AC	1
ACUTE 2017 26	0	2017	1	0	9	0	0	937.701	11	AA	0	3							585.937	1253.64	2869.81	671.993	6164.38	2669.31	29025.7	39201.1	38341.9	751.581	421.181	10434.7	5205.33	2779.58
ACUTE 2017 26	1	2017	1	0	9	0	0	15998	11.8	AA	1						81	0
ACUTE 2017 28	0	2017	1	0	8	0	0	201.867	14.2	AA	0	2	2						214.778	208.021	88.2142	681.382	84.8238	1905.78	564.127	18485.5	2716.88	217.465	140.494	18778.2	450.916	776.826
ACUTE 2017 28	1	2017	1	0	8	0	0	6238.27	13.1	AA	0					6229	85	0
ACUTE 2017 28	2	2017	1	0	8	0	0	968.421		AA	0
ACUTE 2017 28	3	2017	1	0	8	0	0	70961.9	13.2	AA	1						82	0
ACUTE 2017 29	0	2017	1	0	5	0	0	535.876	12.5	AA	0	1	1	332621	942.15				192.567	4677.99	577.495	1559.88	625.327	2569.64	4582.09	26086.4	15874	676.122	190.171	4264.87	694.736	603.325
ACUTE 2017 29	1	2017	1	0	5	0	0	30.4835	12	AA	0			24427.8	217.965	0	76	0
ACUTE 2017 29	2	2017	1	0	5	0	0	3020.4		AA	0
ACUTE 2017 29	3	2017	1	0	5	0.103789	0	3177.35	12.6	AA	0
ACUTE 2017 29	4	2017	1	0	5	0	0	3055.37		AA	0
ACUTE 2017 29	5	2017	1	0	5	0.0110436	0	166.366		AA	0
ACUTE 2017 29	6	2017	1	0	5	0.407852	0.029345	1694.59		AA	0			5327340	321750
ACUTE 2017 29	7	2017	1	0	5	1.43739	0.226621	253.55	10.2	AA	0			109062	973.665
ACUTE 2017 29	14	2017	1	0	5	742.667	114.522	4624.5	10.8	AA	0	1					62	3
ACUTE 2017 29	16	2017	1	0	5				10.7	AA	1						67	66
ACUTE 2017 30	0	2017	1	0	9	0	0	28.1232	12.8	AC	0	4	3	32167.8	226.38				452.004	600.722	3879.37	593.847	6342.79	16894.9	16284.6	36246.3	6941.24	2705.17	149.522	9087.49	9430.25	1047.88
ACUTE 2017 30	1	2017	1	0	9	0	0	86.1121	11.6	AC	0			34277.3	449.79		80	0
ACUTE 2017 30	2	2017	1	0	9	0.0234384	0	262.461		AC	0			284786	214.83
ACUTE 2017 30	3	2017	1	0	9				12.2	AC	0
ACUTE 2017 30	4	2017	1	0	9	0	0	1342.96		AC	0			2316518	5887.2
ACUTE 2017 30	5	2017	1	0	9	0	0	3273.89		AC	0			4.19082e+06	55803
ACUTE 2017 30	6	2017	1	0	9	0.409308	0.106794	1188.68		AC	0
ACUTE 2017 30	7	2017	1	0	9	0	0	12766.3	11.8	AC	1						79	0
ACUTE 2017 31	0	2017	1	0	6	0	0	0.184105	13.4		0			1648.31	0				3255.69	196.154	851.781	266.663	112.517	22882.9	8872.65	20773	7130.87	601.635	92.7666	806.409	751.511	861.694
ACUTE 2017 31	1	2017	1	0	6	0	0	0.540834	13.3		0
ACUTE 2017 31	2	2017	1	0	6			0			0
ACUTE 2017 31	3	2017	1	0	6	0	0	0.662315	11.3		0			325.147	0
ACUTE 2017 31	4	2017	1	0	6	0	0	0.150683			0			51.1729	0
ACUTE 2017 31	5	2017	1	0	6			0			0
ACUTE 2017 31	6	2017	1	0	6			0			0
ACUTE 2017 31	7	2017	1	0	6			0	13		0
ACUTE 2017 31	14	2017	1	0	6			0	13.9		0
ACUTE 2017 31	21	2017	1	0	6			0	13.3		0
ACUTE 2017 31	28	2017	1	0	6			0	11.4		0
ACUTE 2017 31	35	2017	1	0	6			0	11		0
ACUTE 2017 34	0	2017	1	0	5	0	0	10869.9	11		0	1							243.475	436.029	720.451	1516.66	319.517	18313.9	7094.68	4783.55	4180.1	776.154	291.405	5448.48	1203.7	1248.47
ACUTE 2017 34	1	2017	1	0	5	0	0	21089.4	11.7		1
ACUTE 2017 5	0	2017	1	0	8	0	0	190.136	11.5	AA	0	2	1	832540	14686.7				570.573	456.636	18756.6	372.397	133.69	29849.2	31869.3	35560.1	1163.47	2152.08	438.756	32171.5	843.768	6596.29
ACUTE 2017 5	1	2017	1	0	8	0	0	375.893	10.1	AA	0			650322	20163	30	81	0
ACUTE 2017 5	2	2017	1	0	8	0.0269622	0	285.801		AA	0			3.2277e+06	181170
ACUTE 2017 5	3	2017	1	0	8	0.0309715	0	430.59	10.7	AA	0			1.11191e+06	93885
ACUTE 2017 5	4	2017	1	0	8	0	0	10472.8	12.2	AA	1						81	0
ACUTE 2017 9	0	2017	1	0	7	0	0	155.262	10.8	AC	0	7	5	106777	0				314.558	131.295	73.609	168.095	5161.09	6057.18	7671.34	11715.5	32685	296.717	72.7325	1808.2	227.341	382.457
ACUTE 2017 9	1	2017	1	0	7	0	0	61.3853	9	AC	0			41181.1	0	1	85	0
ACUTE 2017 9	2	2017	1	0	7	0.0122029	0	822.365		AC	0			572740	1223.15
ACUTE 2017 9	3	2017	1	0	7	0.0574157	0	417.892	11.7	AC	0
ACUTE 2017 9	4	2017	1	0	7	0	0	18709.6	9.6	AC	1						87	0
CHRONIC 2016 10	0	2016	0	1	8	0	0	2786.53	11.4	AA	0	6	2	90279992	4101.9
CHRONIC 2016 10	1	2016	0	1	8	0	0	469.964	11.5	AA	0			480100	367.147	139	40	0
CHRONIC 2016 10	2	2016	0	1	8	0	0	12079.9		AA	0			200109	150101
CHRONIC 2016 10	3	2016	0	1	8	0	0	5483.58	12.3	AA	0
CHRONIC 2016 10	4	2016	0	1	8	0	0	9248.35		AA	0
CHRONIC 2016 10	5	2016	0	1	8	0	0	8129.51		AA	0			3.63914e+06	12755
CHRONIC 2016 10	6	2016	0	1	8	0	0.0925399	914.249		AA	0			46832008	74656.8
CHRONIC 2016 10	7	2016	0	1	8	0.056869	0.0424674	198.639	11.5	AA	0			986202	390.966
CHRONIC 2016 10	14	2016	0	1	8	0	3.69306	45715.6	10	AA	0	6					78	0
CHRONIC 2016 10	16	2016	0	1	8	4.77325	1.9829	13093.8	9.9	AA	1						81	0
CHRONIC 2016 106	0	2016	0	1	7	5.40653	84.1341	1799.14	11.6	AC	0	6	7	0	103105				729	564	23140	2592.5	33270	33518	46237	23071.5	27617.5	609.206	186.156	9684.5	2134.5	1398
CHRONIC 2016 106	1	2016	0	1	7	37.5783	139.656	110.679	11.4	AC	0			572740	0	1549	80	61
CHRONIC 2016 106	2	2016	0	1	7	35.4846	164.84	27.9296		AC	0			327959	0
CHRONIC 2016 106	3	2016	0	1	7	32.3622	150.683	26.3672	13.8	AC	0			2.02582e+06	0
CHRONIC 2016 106	4	2016	0	1	7	22.1843	116.967	13.4916		AC	0			1.14375e+06	0
CHRONIC 2016 106	5	2016	0	1	7	17.3396	90.7954	14.8616		AC	0			2.46843e+06	0
CHRONIC 2016 106	6	2016	0	1	7	25.0062	106.675	15.9244		AC	0			2296.66	0
CHRONIC 2016 106	7	2016	0	1	7	16.0708	35.7325	15.5262	12.9	AC	0			5.63678e+06	0
CHRONIC 2016 106	14	2016	0	1	7	9.11946	25.0646	23.8267	12.4	AC	0	3		820871	0		88	0
CHRONIC 2016 106	21	2016	0	1	7	3.28144	3.65649	1.8796	11.5	AC	0			1.04348e+06	0
CHRONIC 2016 106	29	2016	0	1	7	0.588803	1.7578	1.26756	11.9	AC	0
CHRONIC 2016 106	35	2016	0	1	7	0.924835	1.74608	1.12996	11.9	AC	0						80	0
CHRONIC 2016 108	0	2016	0	1	9	9.99448	0.133288	79.0796	11.8	AA	0	4	8	117037	11924.2				746	2740	3429	1803	44322	37167	23348.5	34089.5	4238	483.776	170.532	22932.5	1610.5	1217
CHRONIC 2016 108	1	2016	0	1	9	0.280242	0.303642	262.461	10.2	AA	0			707797	20173.8	1152	76	0
CHRONIC 2016 108	2	2016	0	1	9	0.263373	0.270911	145.233		AA	0
CHRONIC 2016 108	3	2016	0	1	9	0.311897	0.135065	111.703	10.1	AA	0			3.29676e+06	0
CHRONIC 2016 108	4	2016	0	1	9	0.369893	0.479205	62.5265		AA	0			1.43355e+06	280.965
CHRONIC 2016 108	5	2016	0	1	9	0.9807	0.464855	83.3805		AA	0
CHRONIC 2016 108	6	2016	0	1	9	1.5708	1.68779	292.459		AA	0			2.82265e+06	43799.3
CHRONIC 2016 108	7	2016	0	1	9	0.969263	0.997748	244.943	12.5	AA	0			36268.3	3312.64
CHRONIC 2016 108	14	2016	0	1	9	0.922134	0.949637	339.676	12.5	AA	0	9					84	0
CHRONIC 2016 108	21	2016	0	1	9	0.932937	1.09717	202.332		AA	0
CHRONIC 2016 108	22	2016	0	1	9				12.8	AA	0
CHRONIC 2016 111	0	2016	0	1	9				12.6	AA	0	9	11						571.5	8326	14102	7258.5	2190	41117	17215.5	23359	4155	1581.04	139.29	868	8610	5329
CHRONIC 2016 111	1	2016	0	1	9	12.9866	13.8679	177.854	11.9	AA	0				2240.92	385	77	25
CHRONIC 2016 111	2	2016	0	1	9	9.81293	13.0932	69.0342		AA	0				5633.82
CHRONIC 2016 111	3	2016	0	1	9	17.1989	11.9906	628.151	11.4	AA	0
CHRONIC 2016 111	4	2016	0	1	9	10.0218	13.4867	490.981		AA	0				6615.54
CHRONIC 2016 111	5	2016	0	1	9	9.24267	9.18199	278.013		AA	0				14163.8
CHRONIC 2016 111	6	2016	0	1	9	14.9878	9.32994	2558.97		AA	0				40378.7
CHRONIC 2016 111	7	2016	0	1	9	8.59311	6.95946	2399.19	13.1	AA	0
CHRONIC 2016 111	13	2016	0	1	9	8.17273	5.46777	326.636	13.4	AA	0				14263		79	0
CHRONIC 2016 111	21	2016	0	1	9	6.38358	4.5821	1.58148	11.6	AA	0				0
CHRONIC 2016 111	28	2016	0	1	9	7.4142	5.30963	8.71093	12.2	AA	0				29.5034
CHRONIC 2016 111	36	2016	0	1	9	5.53408	1.50553	133.372	13.5	AA	0				0		75	0
CHRONIC 2016 13	0	2016	0	1	8	5.58431	3.35517	271.059	11.7	AA	0	2	4	815098	4703.41
CHRONIC 2016 13	1	2016	0	1	8	7.58049	10.5882	595.75	10.1	AA	0			1.28048e+06	30113.4	1386	41	3
CHRONIC 2016 13	2	2016	0	1	8	0.276777	0.150428	130.636		AA	0			3877784	842.919
CHRONIC 2016 13	3	2016	0	1	8	4.32336	6.37428	937.701	12.2	AA	0			1928167	101515
CHRONIC 2016 13	4	2016	0	1	8	2.18677	2.25768	739.715		AA	0			334977	16631.9
CHRONIC 2016 13	5	2016	0	1	8	4.24978	9.07195	763.949		AA	0
CHRONIC 2016 13	6	2016	0	1	8	5.40997	8.33195	611.033		AA	0			0	5957.56
CHRONIC 2016 13	7	2016	0	1	8	0.223543	0.220942	40.4636	12.2	AA	0			288834	352.08
CHRONIC 2016 13	14	2016	0	1	8	0.586124	0.35295	117.778	12.4	AA	0	3					83	0
CHRONIC 2016 13	21	2016	0	1	8	10.7322	12.9405	345.991	10.9	AA	0			288834	0
CHRONIC 2016 13	28	2016	0	1	8	5.35758	3.86948	1262.01	10.5	AA	0			271059	54143.3
CHRONIC 2016 13	35	2016	0	1	8	4.62016	3.22747	159.244	9.7	AA	0	8		72940	2075.21		88	14
CHRONIC 2016 14	0	2016	0	1	6	0.531644	0.0776946	36.6492	12	AS	0	3	3	3007753	0
CHRONIC 2016 14	1	2016	0	1	6	0.407061	0.164141	74.4842	11.2	AS	0			965541	775.154	24	40	0
CHRONIC 2016 14	2	2016	0	1	6	7.51539	12.3809	893.438		AS	0			167742	22146.3
CHRONIC 2016 14	3	2016	0	1	6	0.217977	0.16905	81.6703	12.1	AS	0			641207	0
CHRONIC 2016 14	4	2016	0	1	6	0.280786	0.0324787	119.692		AS	0			32217784	374.921
CHRONIC 2016 14	5	2016	0	1	6	0.0601734	0.0594627	150.336		AS	0			115397	0
CHRONIC 2016 14	6	2016	0	1	6	0.151338	0.186596	52.3678		AS	0			596.587	0
CHRONIC 2016 14	7	2016	0	1	6	5.57153	10.0462	149.302	12.1	AS	0
CHRONIC 2016 14	14	2016	0	1	6	8.1176	10.4363	1250.44	11.1	AS	0	6		204391	2523.43		82	18
CHRONIC 2016 14	21	2016	0	1	6	0.14946	0.169041	127.957	12.6	AS	0
CHRONIC 2016 14	28	2016	0	1	6	1.56378	1.13792	259.456	12.8	AS	0			5403069	11170
CHRONIC 2016 14	35	2016	0	1	6	3.56264	2.39278	11378	12.3	AS	0	2					91	2
CHRONIC 2016 15	0	2016	0	1	8	3.13636	4.08965	1300.36	11.9	AA	0	11	4	645748	28231.5
CHRONIC 2016 15	1	2016	0	1	8	2.23017	4.01197	1588.78	13.1	AA	0			1393647	73621.2	3581	83	0
CHRONIC 2016 15	2	2016	0	1	8	2.00301	2.87676	779.946		AA	0
CHRONIC 2016 15	3	2016	0	1	8	1.64221	1.33576	726.214	13.2	AA	0
CHRONIC 2016 15	4	2016	0	1	8	1.95698	2.21654	714.602		AA	0			2.22047e+06	29489
CHRONIC 2016 15	5	2016	0	1	8	1.97453	3.35675	2449.43		AA	0			1.40352e+06	14667.1
CHRONIC 2016 15	6	2016	0	1	8	2.06445	1.89496	644.265		AA	0			899747	3705.22
CHRONIC 2016 15	7	2016	0	1	8	1.72429	1.63672	798.113	11	AA	0
CHRONIC 2016 15	14	2016	0	1	8	1.61849	1.5657	496.666	12.6	AA	0	13		5716903	1659.59		81	0
CHRONIC 2016 15	21	2016	0	1	8	0.852134	0.931729	1030.54	11.2	AA	0			6134953	21992.2
CHRONIC 2016 15	28	2016	0	1	8	1.59466	0.669283	696.73	11.1	AA	0			2.30023e+06	68654.9
CHRONIC 2016 15	35	2016	0	1	8	3.33295	3.31519	1191.42	11	AA	0	12					83	0
CHRONIC 2016 18	0	2016	0	1	9	20.7651	4.04286	351.613	12.1	AC	0	9	7	2.39972e+06	3312.64				1562.5	7296	30977	11247	43295	17312	32612	35733.5	18793	737.121	324.589	33911.5	5199	1908
CHRONIC 2016 18	1	2016	0	1	9	13.8736	2.93886	606.826	10.7	AC	0			919000	12842	265	90	5
CHRONIC 2016 18	2	2016	0	1	9	10.8702	1.81287	717.901		AC	0			4.89474e+06	4609.24
CHRONIC 2016 18	3	2016	0	1	9	10.149	1.58363	158.878	10.2	AC	0			20947308	907.955
CHRONIC 2016 18	4	2016	0	1	9	10.1587	1.74588	1238.98		AC	0			1.01444e+06	11764.5
CHRONIC 2016 18	5	2016	0	1	9	9.78853	1.50407	1671.34		AC	0
CHRONIC 2016 18	6	2016	0	1	9	5.16224	0.707256	1236.13		AC	0			19519910	17510.8
CHRONIC 2016 18	7	2016	0	1	9	5.56353	0.795913	224.421	9.8	AC	0			0	99017.9
CHRONIC 2016 18	14	2016	0	1	9	9.97048	0.750367	311.935	10.9	AC	0	6					82	0
CHRONIC 2016 18	21	2016	0	1	9	9.10546	0.946959	167.905	10	AC	0			945313	13193
CHRONIC 2016 18	28	2016	0	1	9	1.56444	0.536791	280.585	10.3	AC	0
CHRONIC 2016 18	35	2016	0	1	9	8.40604	2.83354	488.725	10.4	AC	0	7		0	40661.7		78	1
CHRONIC 2016 20	0	2016	0	1	8	0.0838949	0.0239059	323.642	11.7	AA	0		8	1.03615e+06	39056.8
CHRONIC 2016 20	1	2016	0	1	8	0.0989963	0.0258311	141.6	12.4	AA	0					171	78	0
CHRONIC 2016 20	2	2016	0	1	8	0.0436686	0.0769162	180.744		AA	0			2.55709e+06	4320.59
CHRONIC 2016 20	3	2016	0	1	8	0.172808	0.198716	136.479	9.4	AA	0			0	7768.34
CHRONIC 2016 20	4	2016	0	1	8	0.117336	0.177375	130.336		AA	0
CHRONIC 2016 20	5	2016	0	1	8	0.180001	0.176287	289.777		AA	0
CHRONIC 2016 20	6	2016	0	1	8	0.207833	0.0290434	132.149		AA	0			243.452	12084.6
CHRONIC 2016 20	7	2016	0	1	8	0.0973624	0.0519111	185.381	10.1	AA	0
CHRONIC 2016 20	14	2016	0	1	8	0.0866365	0	448.812	10.1	AA	0	6		172544	14041.5		86	0
CHRONIC 2016 20	21	2016	0	1	8	0.0774301	0.0280075	291.115	10.7	AA	0			3.39116e+06	76114.5
CHRONIC 2016 20	28	2016	0	1	8	0.150462	0.0434812	147.933	10	AA	0			347008	1246.36
CHRONIC 2016 20	35	2016	0	1	8	0.380166	0.145453	184.104	10.3	AA	0	7					86	34
CHRONIC 2016 21	0	2016	0	1	10	15.4183	0.0592013	12.5044	11.7	AS	0	1	3	1.21019e+06	0				899	159.5	901.5	220	10810	35048.5	6452	20253	6222	902.118	198.867	14648.5	1358.5	366.5
CHRONIC 2016 21	1	2016	0	1	10	0.143899	0	18.6666	11.8	AS	0			2.90347e+06	0	1	87	0
CHRONIC 2016 21	2	2016	0	1	10	0.11948	0	31.3375		AS	0			568712	0
CHRONIC 2016 21	3	2016	0	1	10	0.291809	0.0903867	22.5457	10.8	AS	0			0	0
CHRONIC 2016 21	4	2016	0	1	10	0.24364	0.161905	31.1218		AS	0
CHRONIC 2016 21	5	2016	0	1	10	0.373159	0.0812264	398.166		AS	0			15994.9	0
CHRONIC 2016 21	6	2016	0	1	10	0.227209	0.0598108	202.798		AS	0			71917.7	0
CHRONIC 2016 21	7	2016	0	1	10	0.0725114	0.0360893	153.484	10.7	AS	0			4.01706e+06	1297.87
CHRONIC 2016 21	14	2016	0	1	10	0.0887288	0	7.17901	10.3	AS	0	2		127381	0		85	0
CHRONIC 2016 21	21	2016	0	1	10	5.49622	0.484244	0.290445		AS	0			146692	0
CHRONIC 2016 21	22	2016	0	1	10				10.5	AS	0
CHRONIC 2016 21	28	2016	0	1	10	5.83532	2.32844	7.39715	9.9	AS	0			545133	0		88	0
CHRONIC 2016 21	35	2016	0	1	10	1.32065	0.359632	109.16	10.9	AS	0	2		0	1083.87		80	0
CHRONIC 2016 24	0	2016	0	1	9		0.933129	891.383	11.6	AA	0	5	7
CHRONIC 2016 24	1	2016	0	1	9	1.26516	1.23794	1250.44	11.7	AA	0			112185	84657.7	4193	82	0
CHRONIC 2016 24	2	2016	0	1	9	1.30639	0.915686	494.384		AA	0			61.0472	5594.61
CHRONIC 2016 24	3	2016	0	1	9	1.02612	2.04467	682.44	11	AA	0			245557	15838.3
CHRONIC 2016 24	4	2016	0	1	9	2.76534	1.54175	731.247		AA	0			73456.6	6995.69
CHRONIC 2016 24	5	2016	0	1	9	2.95952	1.63613	471.047		AA	0
CHRONIC 2016 24	6	2016	0	1	9	1.71107	1.54715	191.014		AA	0
CHRONIC 2016 24	7	2016	0	1	9	2.51935	2.73347	225.457	11	AA	0
CHRONIC 2016 24	14	2016	0	1	9	4.10809	2.86891	239.919	10.8	AA	0	7		0	23583		77	0
CHRONIC 2016 24	21	2016	0	1	9	1.95977	0.823565	458.21	9.5	AA	0			5880591	25824.4
CHRONIC 2016 24	28	2016	0	1	9	1.01212	1.41762	822.365	9.5	AA	0			5.28987e+06	3383.63
CHRONIC 2016 24	35	2016	0	1	9	4.22906	2.48843	87.1093	10.8	AA	0	10		25344534	3360.08		82	0
CHRONIC 2016 26	0	2016	0	1	8	0.137899	9.29034	79.2619	9.8	AA	0		3	172544	7693.64				10387	1785	4830	9672	46218	29175.5	27967	37449	5570	1918.26	705.17	4956	10465	2389
CHRONIC 2016 26	1	2016	0	1	8	0	0.220833	0.247779	11.1	AA	0					1	80	0
CHRONIC 2016 26	2	2016	0	1	8					AA	0
CHRONIC 2016 26	3	2016	0	1	8	0	0.0774577	0	12.1	AA	0			0	0
CHRONIC 2016 26	4	2016	0	1	8	0	0.0184104	0		AA	0
CHRONIC 2016 26	5	2016	0	1	8	0	0	0		AA	0
CHRONIC 2016 26	6	2016	0	1	8	0	0.0231241	0		AA	0
CHRONIC 2016 26	7	2016	0	1	8	0	0	0	12.2	AA	0			434.257	0
CHRONIC 2016 26	14	2016	0	1	8	0	0	0	11.9	AA	0			0	0		80	0
CHRONIC 2016 26	21	2016	0	1	8	0	0	0	12.6	AA	0			0	13.346
CHRONIC 2016 26	23	2016	0	1	8	0	0	0	12.4	AA	0
CHRONIC 2016 26	30	2016	0	1	8	0	0	0	11.1	AA	0			4.46565e+06	0
CHRONIC 2016 32	0	2016	0	1	8	133.335	120.518	377.628	12.9	AA	0	2	3	1781.37	897.6				1186	4783	5976	5540	43057	7112.5	37478	30629	20540.5	707.152	507.818	28559	2320	3827
CHRONIC 2016 32	1	2016	0	1	8	185.79	134.914	188.827	12.4	AA	0			419.2	14795	2151	78	5
CHRONIC 2016 32	2	2016	0	1	8	123.593	68.242	203.266		AA	0
CHRONIC 2016 32	3	2016	0	1	8	131.491	51.053	516.493	10.1	AA	0
CHRONIC 2016 32	4	2016	0	1	8	117.846	38.4173	4765.02		AA	0			462.735	19114.6
CHRONIC 2016 32	5	2016	0	1	8	127.437	64.523	5200.73		AA	0
CHRONIC 2016 32	6	2016	0	1	8	30.5277	10.9926	57024.9	13.6	AA	1						79	6
CHRONIC 2016 4	0	2016	0	1	9	6.91229	5.22244	233.918	13	AC	0	5	2						4686	6362	15517	12700	11943.5	42337	39860	33916.5	33880.5	828.087	796.805	33866	17530	4625
CHRONIC 2016 4	2	2016	0	1	9	14.227	3.09918	1303.36	13	AC	0						79	0
CHRONIC 2016 4	3	2016	0	1	9		2.28818	3491.92		AC	0
CHRONIC 2016 4	4	2016	0	1	9	9.11701	2.06361	2600.55	11.8	AC	0			2.33292e+06	32999.4
CHRONIC 2016 4	5	2016	0	1	9	5.24635	1.14275	1622.05		AC	0
CHRONIC 2016 4	6	2016	0	1	9		1.30017	5212.72		AC	0
CHRONIC 2016 4	7	2016	0	1	9	11.9222	1.02821	474.312		AC	0
CHRONIC 2016 4	8	2016	0	1	9	3.18044	0.553729	1390.16		AC	0
CHRONIC 2016 4	15	2016	0	1	9	2.03579	0.285836	4083.8	14.3	AC	0			4434242	87114.1		83	0
CHRONIC 2016 4	22	2016	0	1	9	0.441722	0.0889438	40.4636	11	AC	0			17934832	2616.41
CHRONIC 2016 4	29	2016	0	1	9	0.124013	0.0400047	717.901	11.6	AC	0
CHRONIC 2016 4	35	2016	0	1	9	0.0531411	0.0211121	760.439		AC	0	5		49552220	55677.2
CHRONIC 2016 4	36	2016	0	1	9				10.3	AC	0						78	53
CHRONIC 2016 43	0	2016	0	1	10	18.4891	3.9131	492.113	12.7	AA	0	9	8	798022	661.4				749	17910.5	9416	6475	38454	12783.5	36873	31679	20323	563.703	612.725	5237.5	2547	11131
CHRONIC 2016 43	1	2016	0	1	10	20.9825	4.52865	104.97	11.9	AA	0			3110.95	1944.87	96	79	0
CHRONIC 2016 43	2	2016	0	1	10	15.3773	3.29999	421.759		AA	0
CHRONIC 2016 43	3	2016	0	1	10	10.7112	2.69264	550.889	9.7	AA	0			919000	8923.6
CHRONIC 2016 43	4	2016	0	1	10	5.66013	1.74745	2704.36		AA	0			0	253110
CHRONIC 2016 43	5	2016	0	1	10	9.97281	1.78107	984.157		AA	0			332.105	23241.7
CHRONIC 2016 43	6	2016	0	1	10	7.78245	1.59665	2547.21		AA	0
CHRONIC 2016 43	7	2016	0	1	10	3.61032	0.368636	216.304	11.1	AA	0			688096	3357.61
CHRONIC 2016 43	14	2016	0	1	10	5.02417	0.891383	3.40459	11.9	AA	0	3		868551	0		76	0
CHRONIC 2016 43	21	2016	0	1	10	3.37337	0.674628	1.63706	9.9	AA	0			2.68659e+06	0
CHRONIC 2016 43	28	2016	0	1	10	0.785619	0.387508	71.2959	10.3	AA	0			0	0
CHRONIC 2016 43	35	2016	0	1	10	0.377004	0.0448047	231.774	10.9	AA	0	4					77	0
CHRONIC 2016 48	0	2016	0	1	9	1.91481	1.87397	134.916	14.9	AA	0	5	12	62990416	31.8594				2308	1249.5	7112	1748	1778	35121	42442	22985	4755.5	1404.53	1287.3	7063	1533	3521
CHRONIC 2016 48	1	2016	0	1	9	2.6574	0.454505	163.706	13.1	AA	0			820871	9610.46	394	82	0
CHRONIC 2016 48	2	2016	0	1	9	1.91681	0.496711	114.305		AA	0			8474.79	31.8433
CHRONIC 2016 48	3	2016	0	1	9	1.20744	0.354675	439.607	13.4	AA	0
CHRONIC 2016 48	4	2016	0	1	9	2.60555	0.651025	76.7475		AA	0			83997.6	0
CHRONIC 2016 48	5	2016	0	1	9	2.08142	0.366884	137.741		AA	0			533712	3740.01
CHRONIC 2016 48	6	2016	0	1	9	1.65566	0.325836	89.3438		AA	0			77176.7	0
CHRONIC 2016 48	7	2016	0	1	9	1.49983	0.283788	77.6362	12.6	AA	0
CHRONIC 2016 48	14	2016	0	1	9	0.674013	0.0837353	103.768	12.5	AA	0	7		6.35531e+06	626.676		76	0
CHRONIC 2016 48	21	2016	0	1	9	1.34033	0.135377	1127.36	10.4	AA	0			316588	16150.1
CHRONIC 2016 48	25	2016	0	1	9	1.90744	0.425025	13742.5	11.6	AA	1						84	0
CHRONIC 2016 49	0	2016	0	1	9	165.205	230.177	161.088	10.5	AA	0	4	6	11239.1	0				972	688	2785	3854	29683	5824	6747	37012	7286	998.365	127.227	8127	1769.5	561
CHRONIC 2016 49	1	2016	0	1	9	299.947	218.807	145.233	9.6	AA	0			596.587	0	5199	85	75
CHRONIC 2016 49	2	2016	0	1	9	322.145	200.938	100.476		AA	0
CHRONIC 2016 49	3	2016	0	1	9	307.646	182.416	99.3263	10.8	AA	0
CHRONIC 2016 49	4	2016	0	1	9	290.398	218.301	474.312		AA	0			0	1238.05
CHRONIC 2016 49	5	2016	0	1	9	224.244	115.079	1774.45		AA	0
CHRONIC 2016 49	6	2016	0	1	9	241.582	115.362	0		AA	0
CHRONIC 2016 49	7	2016	0	1	9		73.6871	28448.8	10.1	AA	1
CHRONIC 2016 5	0	2016	0	1	6	0.303355	0.592383	5047.36	11.4	AA	0	4	7	38164240	96383.6
CHRONIC 2016 5	1	2016	0	1	6	0.208644	0.514497	3266.36	11.3	AA	0			2.30023e+06	154354	1466	51	0
CHRONIC 2016 5	2	2016	0	1	6	0.110606	0.227249	242.139		AA	0			1.27147e+06	87666.2
CHRONIC 2016 5	3	2016	0	1	6	0.266622	0.518797	2838.34	10.7	AA	0			12425539	36617.4
CHRONIC 2016 5	4	2016	0	1	6	0.391697	0.419383	535.876		AA	0			316588	38452.1
CHRONIC 2016 5	5	2016	0	1	6	0.277885	0.350884	480.911		AA	0			3.82343e+06	2821.77
CHRONIC 2016 5	6	2016	0	1	6	0.409731	0.807916	131.542		AA	0			1.02886e+06	6126.34
CHRONIC 2016 5	7	2016	0	1	6	0.523644	0.571781	112.477	12.2	AA	0			444239	9446.18
CHRONIC 2016 5	14	2016	0	1	6	0.199683	0.23517	2254.57	11.3	AA	0	5		5327340	211353		81	0
CHRONIC 2016 5	21	2016	0	1	6	0	0	3105.02	11.3	AA	0
CHRONIC 2016 5	28	2016	0	1	6	0.583265	0.226509	429.6	11	AA	0			1.35485e+06	6615.54
CHRONIC 2016 5	35	2016	0	1	6	0.108338	0.0654014	841.52	11.7	AA	0	8		1.4437e+06	53392.2		90	0
CHRONIC 2016 53	0	2016	0	1	9	4.68602	1.13778	792.619	14.1	AA	0	5	5						838	2455	2784	941	14345	21680	28934	35199	11996.5	944.486	328.651	6551	4850	5591
CHRONIC 2016 53	1	2016	0	1	9	1.87777	0.611127	1270.76	14.3	AA	0			87014.6	12842	608	82	0
CHRONIC 2016 53	2	2016	0	1	9	1.37633	0.32458	663.841		AA	0			0	1815
CHRONIC 2016 53	3	2016	0	1	9	1.03522	0.231273	1489.58	12.6	AA	0			30834.1	8627.83
CHRONIC 2016 53	4	2016	0	1	9	0.629076	0.119213	444.697		AA	0			165391	4671.81
CHRONIC 2016 53	5	2016	0	1	9	0.900708	0.275173	227.543		AA	0
CHRONIC 2016 53	6	2016	0	1	9	1.61679	0.449984	90.5867		AA	0			103235080	630.915
CHRONIC 2016 53	7	2016	0	1	9	1.34939	0.299361	64.8731	12	AA	0			0	11146.9
CHRONIC 2016 53	14	2016	0	1	9	1.14005	0.722577	32.3642	12.7	AA	0			288834	0		81	0
CHRONIC 2016 53	21	2016	0	1	9	3.14822	3.0204	2.63066	12.5	AA	0			3.51296e+06	0
CHRONIC 2016 53	28	2016	0	1	9	1.36525	2.85711	97.0654	14.2	AA	0			2.33292e+06	328.33
CHRONIC 2016 53	35	2016	0	1	9	1.21627	1.69274	1364.79	14.4	AA	0	3		500.089	141945		79	0
CHRONIC 2016 59	0	2016	0	1	8	1.21081	4.21442	7179.01	10.1	AA	0		7						1178	15858	1853	4230.5	2796	21409	32194.5	33423	4404	673.731	491.029	24504	6365.5	528
CHRONIC 2016 59	1	2016	0	1	8	16.3329	3.01345	0	9.5	AA	0					4261	80	0
CHRONIC 2016 59	2	2016	0	1	8	14.2582	3.12654	0		AA	0
CHRONIC 2016 59	3	2016	0	1	8	11.0679	3.25136	0	9.4	AA	0
CHRONIC 2016 59	4	2016	0	1	8	10.164	2.23681	0		AA	0			1.40352e+06	142498
CHRONIC 2016 59	5	2016	0	1	8					AA	0
CHRONIC 2016 59	6	2016	0	1	8	15.8278	4.25186	2449.43		AA	0
CHRONIC 2016 59	7	2016	0	1	8	14.052	5.10217	2729.38	9.3	AA	0
CHRONIC 2016 59	14	2016	0	1	8	4.861	5.73545	1986.39	9.5	AA	0	7					82	0
CHRONIC 2016 59	21	2016	0	1	8	10.4822	17.4972	396.337	11.5	AA	0
CHRONIC 2016 59	28	2016	0	1	8	5.54521	3.79196	1052.12	9.5	AA	0			19658160	144950
CHRONIC 2016 59	35	2016	0	1	8	4.66384	2.86311	2805.85	10.4	AA	0	2					84	0
CHRONIC 2016 60	0	2016	0	1	8	20.4867	8.4318	282.53	11.6	AA	0		6						5595	1512	7412	6000	27811.5	32921	39575	35077	5760	270.193	123.9	20566	2685.5	2602.5
CHRONIC 2016 60	1	2016	0	1	8	15.008	13.4511	959.543	12.8	AA	0			2.41672e+06	20083.4	900	79	10
CHRONIC 2016 60	2	2016	0	1	8	4.57702	10.5024	1883.93		AA	0			0	0
CHRONIC 2016 60	3	2016	0	1	8	7.23666	7.66885	590.289	11.7	AA	0			92068.8	25466.2
CHRONIC 2016 60	4	2016	0	1	8	6.97598	4.72501	729.566		AA	0			9044581	190.425
CHRONIC 2016 60	5	2016	0	1	8	6.17983	3.58983	2483.5		AA	0			2798.45	148019
CHRONIC 2016 60	6	2016	0	1	8	6.92343	5.74962	3221.55		AA	0			8656.13	4350.87
CHRONIC 2016 60	7	2016	0	1	8	4.08206	2.18269	1552.62	10.6	AA	0			632220	285387
CHRONIC 2016 60	14	2016	0	1	8	2.18813	1.66316	58.219	12.3	AA	0	3		38434540	1154.19		76	0
CHRONIC 2016 60	23	2016	0	1	8	3.70706	0.725288	260.055	13	AA	0
CHRONIC 2016 60	28	2016	0	1	8	0.557077	0.541513	178.226	12	AA	0
CHRONIC 2016 60	35	2016	0	1	8	0.494881	1.76665	788.977	11.2	AA	0						81	0
CHRONIC 2016 62	0	2016	0	1	6	146.178	106.848	7363.16	10.8	AS	0	2	2	54.9149	790845				1439	2424	10619	4525	26796	21405.5	26827	33136	27413.5	1167.35	5721.82	21633	3924	4285
CHRONIC 2016 62	1	2016	0	1	6	121.259	233.287	9398.63	10.2	AS	0					55645	74	21
CHRONIC 2016 62	2	2016	0	1	6	36.1509	228.027	4140.61		AS	0
CHRONIC 2016 62	3	2016	0	1	6	104.886	145.895	849.306	10.9	AS	0			63.2399	9229.5
CHRONIC 2016 62	4	2016	0	1	6	63.629	176.624	609.627		AS	0			0	2953.96
CHRONIC 2016 62	5	2016	0	1	6	33.8794	179.086	101.64		AS	0			0	0
CHRONIC 2016 62	6	2016	0	1	6	105.415	187.956	394.516		AS	0
CHRONIC 2016 62	7	2016	0	1	6	109.345	192.774	677.742	10.2	AS	0			0	2364.78
CHRONIC 2016 62	14	2016	0	1	6	39.701	115.36	244.379	12.6	AS	0	4		0	1046.03		79	0
CHRONIC 2016 62	21	2016	0	1	6	3.2958	3.34855	169.069	8.7	AS	0
CHRONIC 2016 62	28	2016	0	1	6	24.8803	95.9531	127.076	10.4	AS	0			110784168	229.943
CHRONIC 2016 62	33	2016	0	1	6	64.8732	90.6901	10545.4	10.9	AS	1						91	6
CHRONIC 2016 63	0	2016	0	1	6	1.66366	1.75818	0.74828	12	AA	0		2						2233	1127	5570.5	3195.5	35456	23391	32314	34956	29517	390.206	88.8966	35975	12874	3258
CHRONIC 2016 63	1	2016	0	1	6	0.534644	1.49991	1.64841	12.5	AA	0					21	75	4
CHRONIC 2016 63	2	2016	0	1	6	1.08409	2.18809	1.95914		AA	0			8.07882e+06	321.522
CHRONIC 2016 63	3	2016	0	1	6	2.22877	2.44943	1.93225	13.2	AA	0			364.016	0
CHRONIC 2016 63	4	2016	0	1	6	1.58513	2.40472	1.97272		AA	0			0	0
CHRONIC 2016 63	5	2016	0	1	6	0.547097	1.83259	3.289		AA	0
CHRONIC 2016 63	6	2016	0	1	6	1.76224	1.41927	3.25136		AA	0			33849396	717.833
CHRONIC 2016 63	7	2016	0	1	6	1.93671	1.66749	3.39676	12.1	AA	0			52061704	0
CHRONIC 2016 63	14	2016	0	1	6	0.526095	0.63689	3.7676	12.5	AA	0			0	0		80	0
CHRONIC 2016 63	21	2016	0	1	6	0.0961755	0.0873101	0	11.8	AA	0			0	0
CHRONIC 2016 63	28	2016	0	1	6	0.10916	0	0	13.7	AA	0			7.16543e+06	1237.68
CHRONIC 2016 63	35	2016	0	1	6	0.10353	0	0.488725	11.6	AA	0			449.854	722.864		77	0
CHRONIC 2016 68	0	2016	0	1	6	0.029198	0.0380265	2455.07	12.1		0	1	3						2084	1887	4901	1591	6535	38509.5	26137.5	28796	34259	316.236	134.409	6127	16414	500.5
CHRONIC 2016 68	1	2016	0	1	6	0	0	10890.9	13.2		0					1705	84	0
CHRONIC 2016 68	2	2016	0	1	6	0.235842	0.111679	5094.06			0
CHRONIC 2016 68	3	2016	0	1	6	0.115321	0.45373	2944.86	11.4		0
CHRONIC 2016 68	4	2016	0	1	6	0	0.191977	21089.4			0
CHRONIC 2016 68	5	2016	0	1	6	1.32811	0.264042	4227.31			1
CHRONIC 2016 7	0	2016	0	1	7		3.73376	796.277	10.8	AA	0	19	7
CHRONIC 2016 7	1	2016	0	1	7	2.59666	5.62085	349.997	9.8	AA	0			4.82614e+06	3705.22	473	44	0
CHRONIC 2016 7	2	2016	0	1	7	2.56989	3.22852	794.446		AA	0
CHRONIC 2016 7	3	2016	0	1	7	2.82611	2.90465	650.226	9.9	AA	0			1.52756e+06	6755.62
CHRONIC 2016 7	4	2016	0	1	7	2.28079	4.17226	1637.06		AA	0			2.61181e+06	6661.91
CHRONIC 2016 7	5	2016	0	1	7	1.69639	4.267	2904.45		AA	0			2.63031e+06	11648
CHRONIC 2016 7	6	2016	0	1	7	1.85263	2.92113	1021.09		AA	0			9843939	16061.1
CHRONIC 2016 7	7	2016	0	1	7	2.38996	2.69386	1052.12	11.2	AA	0			4.19082e+06	33673.6
CHRONIC 2016 7	14	2016	0	1	7	1.53311	0.831527	2173.02	11.4	AA	0	14		0	249922		85	0
CHRONIC 2016 7	21	2016	0	1	7	1.36014	2.24887	1094.12	11	AA	0			4.92941e+06	12666.3
CHRONIC 2016 7	28	2016	0	1	7	7.84681	8.62456	2648.89	11	AA	0
CHRONIC 2016 7	35	2016	0	1	7	8.86438	9.94853	708.051	10.3	AA	0	20		7.42279e+06	9122.01		93	15
CHRONIC 2016 71	0	2016	0	1	9	1.98877	0.0365122	164.841	8.6	SC	0	1	2	19658160	1126.55				6355	13877	14654.5	5862	43688	15561	21180	15956	29627	885.341	91.001	26512	3349.5	2685
CHRONIC 2016 71	1	2016	0	1	9	1.97072	0.231041	22.1342	9.3	SC	0			59954144	0	12	73	0
CHRONIC 2016 71	2	2016	0	1	9	1.37359	0.0911469	75.869		SC	0			27428142	2631.42
CHRONIC 2016 71	3	2016	0	1	9	3.18101	0.153805	113.518	9	SC	0
CHRONIC 2016 71	4	2016	0	1	9	0.731715	0.197382	83.5727		SC	0			17934832	2724.93
CHRONIC 2016 71	5	2016	0	1	9	2.75773	0.190738	161.088		SC	0			1538379	0
CHRONIC 2016 71	6	2016	0	1	9	3.29115	0.308197	591.649		SC	0			82365624	10059
CHRONIC 2016 71	7	2016	0	1	9	2.85783	0.429583	203.734	8.6	SC	0			40666988	1921.75
CHRONIC 2016 71	14	2016	0	1	9	2.39919	0.369032	7.14602	8.5	SC	0						87	0
CHRONIC 2016 71	21	2016	0	1	9	1.14832	0.161088	7.53467	9.1	SC	0			0	0
CHRONIC 2016 71	28	2016	0	1	9	1.2208	0	45.1923	9.1	SC	0			81211200	0
CHRONIC 2016 71	35	2016	0	1	9	1.56698	0.0296527	9.42029	8.8	SC	0	1		20221018	1403.48		79	0
CHRONIC 2016 74	0	2016	0	1	9	4.70105	2.61491	977.382	10.2	AC	0	12	9	613.669	11374.6				1086.5	485	1743	1933.5	131	40751	43760.5	35744	31274	326.493	410.686	25151.5	1898	1407.5
CHRONIC 2016 74	1	2016	0	1	9	1.03632	5.52312	1122.18	11	AC	0					4687	80	6
CHRONIC 2016 74	2	2016	0	1	9	0.876421	4.73392	926.967		AC	0
CHRONIC 2016 74	3	2016	0	1	9	0.952107	6.29781	1276.63	10.8	AC	0			166.303	77681.6
CHRONIC 2016 74	4	2016	0	1	9	1.59995	5.63133	3192.01		AC	0			19382632	143461
CHRONIC 2016 74	5	2016	0	1	9	1.30104	5.76122	7414.2		AC	0			366.594	1.3092e+06
CHRONIC 2016 74	6	2016	0	1	9	1.35677	6.56342	9037.83		AC	0
CHRONIC 2016 74	7	2016	0	1	9	1.11377	3.5545	2704.36	10.5	AC	0			0	844713
CHRONIC 2016 74	14	2016	0	1	9	0.802263	1.89104	1910.14	12.3	AC	0	9					80	0
CHRONIC 2016 74	23	2016	0	1	9	0.776692	2.54486	4978.11	10.9	AC	0
CHRONIC 2016 74	28	2016	0	1	9	1.3316	1.65273	1442.02	10.6	AC	0
CHRONIC 2016 74	35	2016	0	1	9	5.22387	6.56775	984.157	10.5	AC	0						79	17
CHRONIC 2016 82	0	2016	0	1	8				10.9	AA	0	10	11						1254	5835	5849.5	4992	1193.5	31974	21515	32935.5	1419.5	2580.07	449.883	2862	930	1609
CHRONIC 2016 82	1	2016	0	1	8	0	0	237.719	10.9	AA	0			2316518	4731.23	357	78	0
CHRONIC 2016 82	2	2016	0	1	8					AA	0
CHRONIC 2016 82	4	2016	0	1	8	0	0	975.134		AA	0
CHRONIC 2016 82	5	2016	0	1	8	0	0	1076.62		AA	0
CHRONIC 2016 82	6	2016	0	1	8	0	0	654.733		AA	0			0	20508.6
CHRONIC 2016 82	7	2016	0	1	8	0.04387	0	550.889	10.6	AA	0			259820	1418.18
CHRONIC 2016 82	14	2016	0	1	8	0	0.013859	2333.8	10.6	AA	0	11		165391	54433.5		84	0
CHRONIC 2016 82	21	2016	0	1	8	0	0.0316467	20.3734	10.3	AA	0			606008	467.61
CHRONIC 2016 82	28	2016	0	1	8	0.0369883	0.0266112	7.98113	8.9	AA	0			163072	0
CHRONIC 2016 82	35	2016	0	1	8	0	0	44.675	9.6	AA	0	5		945313	693.198		82	0
CHRONIC 2016 83	0	2016	0	1	8	1.25252	0.366883	307.655	10.9	AC	0	12	8						1136.5	12699	6484.5	4623	36637	21091	31179	30341	25350	2514.41	456.73	5839	7687	1105
CHRONIC 2016 83	1	2016	0	1	8	0.369306	0.632106	46.9964	11.3	AC	0			167742	498.314	40	83	0
CHRONIC 2016 83	2	2016	0	1	8	0.543097	1.30596	46.3516		AC	0
CHRONIC 2016 83	3	2016	0	1	8	1.15395	0.76521	53.5876	11.7	AC	0
CHRONIC 2016 83	4	2016	0	1	8	0	0	0		AC	0
CHRONIC 2016 83	5	2016	0	1	8	0.889562	0.754404	80.5498		AC	0			733220	639.479
CHRONIC 2016 83	6	2016	0	1	8	0.277488	0.454356	77.9946		AC	0			0	1180.98
CHRONIC 2016 83	7	2016	0	1	8	1.70416	0.869693	142.582	12.7	AC	0			172544	562.601
CHRONIC 2016 83	16	2016	0	1	8	0.22288	0.392266	595.75	12.2	AC	0						80	0
CHRONIC 2016 83	22	2016	0	1	8	0	0.0544827	790.796	11.9	AC	0
CHRONIC 2016 83	28	2016	0	1	8	0.875333	0.729847	149.646	10.6	AC	0
CHRONIC 2016 83	35	2016	0	1	8	5.3615	2.75879	221.853	11.7	AC	0						77	0
CHRONIC 2016 84	0	2016	0	1	8	39.1953	36.5574	758.69		AC	0	6	7	707797	2209.84				1919	1778	5187	4433	36284.5	39129	39334	36100	6532	139.115	115.286	12658.5	2334.5	1883
CHRONIC 2016 84	1	2016	0	1	8	27.1024	32.4322	665.372		AC	0			356944	594.467	3424
CHRONIC 2016 84	2	2016	0	1	8	11.6878	11.6768	1990.97		AC	0			618975	4600.89
CHRONIC 2016 84	3	2016	0	1	8	19.1838	17.8214	507.066		AC	0			509782	199.881
CHRONIC 2016 84	4	2016	0	1	8	78.0804	38.8114	944.201	10.9	AC	0			57.7753	16171.7
CHRONIC 2016 84	5	2016	0	1	8	70.7903	40.6326	1782.64	12	AC	0			0	2148.96		69	50
CHRONIC 2016 84	6	2016	0	1	8	22.8571	32.7334	550.889		AC	0
CHRONIC 2016 84	7	2016	0	1	8				10.5	AC	0
CHRONIC 2016 84	8	2016	0	1	8					AC	0
CHRONIC 2016 84	9	2016	0	1	8					AC	0
CHRONIC 2016 84	11	2016	0	1	8	12.7643	4.33555	24.0472	10.6	AC	1			290880	997.818		92	0
CHRONIC 2016 85	0	2016	0	1	8	2.83144	0.935701	207.045	9.8	AA	0	8	6	269152	5973				4131	3134	24497	8678	33797.5	43285.5	45338	34951	4381	398.378	123.342	6992	8834.5	2006
CHRONIC 2016 85	1	2016	0	1	8	0.700543	0.458986	244.943	9.4	AA	0			972379	10350.2	190	81	0
CHRONIC 2016 85	2	2016	0	1	8	0.903586	0.417156	179.087		AA	0
CHRONIC 2016 85	3	2016	0	1	8	0.172409	0.238897	384.649	10.2	AA	0			490373	4085.81
CHRONIC 2016 85	4	2016	0	1	8	0.498474	0.552308	245.507		AA	0
CHRONIC 2016 85	5	2016	0	1	8	0.530108	0.398641	883.211		AA	0			564713	9781.88
CHRONIC 2016 85	6	2016	0	1	8	0.454729	0.381682	122.198		AA	0
CHRONIC 2016 85	7	2016	0	1	8	0.443911	0.210621	373.306	10.9	AA	0
CHRONIC 2016 85	14	2016	0	1	8	0.0214602	0.153148	500.109	9.1	AA	0	3		1.1041e+06	347.197		45	0
CHRONIC 2016 85	21	2016	0	1	8	0.133296	0.145803	16.4083	8.7	AA	0			4103023	0
CHRONIC 2016 85	28	2016	0	1	8	0.11005	0.0810586	80.7355	9.6	AA	0			16569.4	98.0787
CHRONIC 2016 85	35	2016	0	1	8	0.0877284	0.123922	179.5	10.3	AA	0	1		2.08382e+06	2453.91		77	0
CHRONIC 2016 86	0	2016	0	1	8	1.33396	1.1008	91.2146	11.7	AA	0	16	8	697877	5875.24				1183	3664	14363.5	6006	42380.5	37337	42108	37865	22723	9794.9	43.1386	3075	4862	1949
CHRONIC 2016 86	1	2016	0	1	8	2.65325	2.8174	142.254	13.5	AA	0			8656.13	0	56	80	0
CHRONIC 2016 86	2	2016	0	1	8					AA	0
CHRONIC 2016 86	3	2016	0	1	8	2.95271	4.51523	402.777	12.1	AA	0			588.225	922.185
CHRONIC 2016 86	4	2016	0	1	8	1.34359	2.78283	376.76		AA	0			0	13383.2
CHRONIC 2016 86	5	2016	0	1	8	1.74864	2.69474	344.401		AA	0			0	112.781
CHRONIC 2016 86	6	2016	0	1	8	2.51721	2.7453	306.948		AA	0			0	2861.46
CHRONIC 2016 86	7	2016	0	1	8	3.07288	2.67707	257.67	11.5	AA	0			0	2209.84
CHRONIC 2016 86	14	2016	0	1	8	0.907107	1.60112	1722.12	11.4	AA	0	5		0	43.9301		79	0
CHRONIC 2016 86	21	2016	0	1	8	0.0166366	0.134606	2.59456	11.3	AA	0			0	31.1988
CHRONIC 2016 86	28	2016	0	1	8	1.83281	5.29532	216.803	11.7	AA	0			222455	702.949
CHRONIC 2016 86	35	2016	0	1	8	0.506095	1.0997	203.734	10.9	AA	0	12		0	4143.28		83	0
CHRONIC 2016 88	0	2016	0	1	6	1.14105	3.34995	21.7803	10.1	AA	0	6	8						1618	333	515	1296.5	41425.5	21946	14432	26338	29427	540.368	58.5218	32058	1211	577
CHRONIC 2016 88	1	2016	0	1	6	6.07825	8.14785	48.4244	10.8	AA	0					158	85	4
CHRONIC 2016 88	2	2016	0	1	6					AA	0
CHRONIC 2016 88	3	2016	0	1	6	3.5395	3.22887	11.805	10.5	AA	0
CHRONIC 2016 88	4	2016	0	1	6	12.0789	6.9672	11.6967		AA	0
CHRONIC 2016 88	5	2016	0	1	6	9.37601	5.66313	10.3768		AA	0			60806396	0
CHRONIC 2016 88	6	2016	0	1	6	9.68321	7.92609	10.643		AA	0			13428598	0
CHRONIC 2016 88	7	2016	0	1	6	5.57268	4.90981	6.54733	8.3	AA	0			2.8028e+06	0
CHRONIC 2016 88	14	2016	0	1	6	3.63132	3.14822	4.0838	11.6	AA	0	1		5.14263e+06	0		87	0
CHRONIC 2016 88	21	2016	0	1	6	2.80585	1.87527	1.48616	10.7	AA	0			9435799	0
CHRONIC 2016 88	28	2016	0	1	6	0.435576	0.419821	0.918469	10.1	AA	0
CHRONIC 2016 88	35	2016	0	1	6	0.121637	0	0	10	AA	0						84	0
CHRONIC 2016 9	0	2016	0	1	8	17.5514	10.8338	712.959	13.9	AA	0	6	8	3.02906e+06	3973.94
CHRONIC 2016 9	1	2016	0	1	8	16.3416	10.6156	295.165	11.9	AA	0			3717007	20942.8	467	43	3
CHRONIC 2016 9	2	2016	0	1	8	2.90583	6.49426	807.355		AA	0			564713	7193.88
CHRONIC 2016 9	3	2016	0	1	8	8.24253	6.34085	1342.96	11.8	AA	0
CHRONIC 2016 9	4	2016	0	1	8	6.08834	8.42954	8318.87		AA	0
CHRONIC 2016 9	5	2016	0	1	8	6.3644	6.74704	4603.25		AA	0			17435610	67231.4
CHRONIC 2016 9	6	2016	0	1	8	5.95672	5.11324	6368.9		AA	0			5716903	109621
CHRONIC 2016 9	7	2016	0	1	8	2.17277	6.06266	566.323	13	AA	0			28174738	4568.87
CHRONIC 2016 9	14	2016	0	1	8	5.70263	5.67499	134.916	11.8	AA	0	5		0	878.991		82	28
CHRONIC 2016 9	21	2016	0	1	8	4.20359	2.7217	141.6	11.9	AA	0			1.06581e+06
CHRONIC 2016 9	28	2016	0	1	8	3.76246	1.68669	400.004	12.7	AA	0
CHRONIC 2016 9	35	2016	0	1	8	4.14189	2.24279	663.841	14.9	AA	0	5					84	6
CHRONIC 2016 91	0	2016	0	1	8	0.152793	2.1263	22912.1	8.6	AA	0		5	278820	1.08401e+06				896	1790	5510	394	762.5	37328	34417	33529.5	8628	73.823	73.1531	4853.5	4103	1047
CHRONIC 2016 91	1	2016	0	1	8	0	1.55534	15103	9	AA	0			422825	14163.8	12603	84	0
CHRONIC 2016 91	2	2016	0	1	8	0	1.56226	15597.8		AA	0			1.20167e+06	33673.6
CHRONIC 2016 91	3	2016	0	1	8	0.684784	2.37891	8751.14	8.3	AA	0
CHRONIC 2016 91	4	2016	0	1	8	0.602279	3.02715	9227.08		AA	0
CHRONIC 2016 91	5	2016	0	1	8	1.15102	4.24945	8631.07		AA	0
CHRONIC 2016 91	6	2016	0	1	8	7.08804	13.0775	4645.84		AA	0
CHRONIC 2016 91	7	2016	0	1	8	2.77965	4.5649	1726.09	7.6	AA	0			482.75	1246.36
CHRONIC 2016 91	14	2016	0	1	8	0.640575	3.01515	7569.45	9	AA	0	13		19766.7	5555.67
CHRONIC 2016 91	21	2016	0	1	8	0.519934	1.02527	1722.12	8.1	AA	0
CHRONIC 2016 91	25	2016	0	1	8				7.1	AA	1
CHRONIC 2016 93	0	2016	0	1	9	1.58178	1.19898	75.0005	12.9	AC	0	5	4	24427.8	614.13				2967	4990	14528	13625	45175	43017	22014	20892.5	28276	193.362	75.9158	16668	9018	1295.5
CHRONIC 2016 93	1	2016	0	1	9	0.550841	3.63879	96.1755	13.8	AC	0			497344	9806.8	934	85	4
CHRONIC 2016 93	2	2016	0	1	9	0.612268	2.19789	33.2709		AC	0
CHRONIC 2016 93	3	2016	0	1	9	0.615686	1.65973	12.3613	14.2	AC	0			2.30023e+06	4426.53
CHRONIC 2016 93	4	2016	0	1	9	1.30638	2.32814	38.4649		AC	0			2919.49	1944.87
CHRONIC 2016 93	5	2016	0	1	9	1.93917	2.14795	29.9961		AC	0			9487.88	2546.81
CHRONIC 2016 93	6	2016	0	1	9	1.12518	3.01245	101.173		AC	0			4921.76	3055.22
CHRONIC 2016 93	7	2016	0	1	9	1.2188	1.87467	64.8731	13.5	AC	0			20621.7	2011.54
CHRONIC 2016 93	14	2016	0	1	9	0.227527	0.696277	695.127	14	AC	0	2		10697.3	110295		82	0
CHRONIC 2016 93	23	2016	0	1	9	0.290115	0.535776	12.6492	13	AC	0
CHRONIC 2016 93	28	2016	0	1	9	0.787806	0.490774	19.9512	13	AC	0
CHRONIC 2016 93	35	2016	0	1	9	1.77354	0.453509	53.5876	13.7	AC	0						79	0
CHRONIC 2016 94	0	2016	0	1	9	13.5539	2.15806	6.47239	9.6	AS	0	1	5	0	648.159				1096	14772.5	5980.5	8007	36313	17255.5	35341	7713.5	6830.5	2323.27	102.927	19914	8800	1761
CHRONIC 2016 94	1	2016	0	1	9	1.72212	4.79805	3.72447	8.9	AS	0			6309.48	0	125	85	0
CHRONIC 2016 94	2	2016	0	1	9	2.05147	3.96337	2.71059		AS	0
CHRONIC 2016 94	3	2016	0	1	9	2.2339	2.09442	3.77628	9	AS	0			17781.1	0
CHRONIC 2016 94	4	2016	0	1	9	2.01867	2.72311	3.85536		AS	0			7.21618e+06	0
CHRONIC 2016 94	5	2016	0	1	9	2.04204	2.52967	9.42029		AS	0			7.42279e+06	370.413
CHRONIC 2016 94	6	2016	0	1	9	2.27968	2.52957	10.7662		AS	0
CHRONIC 2016 94	7	2016	0	1	9	1.84105	1.85381	4.52965	9.1	AS	0			0	901.855
CHRONIC 2016 94	14	2016	0	1	9	0.849399	0.398316	1675.19	10.8	AS	0	2		2.61181e+06	386457		75	0
CHRONIC 2016 94	23	2016	0	1	9	0.771473	0.884433	496.666	10.3	AS	0
CHRONIC 2016 94	28	2016	0	1	9	0.163544	0.464445	653.085	8.3	AS	0
CHRONIC 2016 94	35	2016	0	1	9	12.1627	5.23668	13.3988	7.6	AS	0						80	0
CHRONIC 2016 95	0	2016	0	1	7	156.83	0	2307.09	11.7	AC	0	7		6.82004e+06	5642.34				3056	1270	3022	1570	732	40680	40481	37369	8039	463.109	98.3755	13299	2924.5	1100
CHRONIC 2016 95	1	2016	0	1	7	0.124192	0.0390268	2254.57	11.3	AC	0			240413	2060.77	530	78	37
CHRONIC 2016 95	2	2016	0	1	7	0.0788949	0.155912	375.029	11.3	AC	1			1.05088e+06	14401.4
CHRONIC 2016 97	0	2016	0	1	9	13.7786	1.28187	1559.78	12	AA	0	13							2291	4298	12096.5	3522	40787.5	38440	10927.5	37255.5	6105	2205.04	1345.43	16724	7576	2840
CHRONIC 2016 97	1	2016	0	1	9	1.28837	0.902883	93.7701	12.8	AA	0					151	80	0
CHRONIC 2016 97	2	2016	0	1	9	1.18799	1.15962	208.001		AA	0			76634	0
CHRONIC 2016 97	3	2016	0	1	9	1.94026	3.45621	377.628	14.4	AA	0
CHRONIC 2016 97	4	2016	0	1	9	1.28439	1.92945	282.53		AA	0			887136	18481.1
CHRONIC 2016 97	5	2016	0	1	9	0.857333	1.84209	324.388		AA	0			0	6327.46
CHRONIC 2016 97	6	2016	0	1	9	1.28649	2.15456	354.05		AA	0			8903.98	84226.8
CHRONIC 2016 97	7	2016	0	1	9	1.26036	1.69841	402.777	12.7	AA	0			121241	10850.3
CHRONIC 2016 97	14	2016	0	1	9	0.730081	1.35983	812.951	13.9	AA	0	11
CHRONIC 2016 97	21	2016	0	1	9	1.18337	0.826674	337.337	11.6	AA	0			618.015	4767.25
CHRONIC 2016 97	29	2016	0	1	9	1.89414	2.69654	164.841	13.3	AA	0
CHRONIC 2016 97	35	2016	0	1	9	3.43095	2.25247	213.336	13.7	AA	0	16					85	0
CHRONIC 2016 99	0	2016	0	1	6	10.9412	0	3.92703	11.3	AC	0	3	3	0	0				587.5	3871	590.5	1162.5	30293	13855	8922	25131.5	798.5	1097.76	193.34	1960	726	591
CHRONIC 2016 99	1	2016	0	1	6	0.162205	0	0.807355	10.8	AC	0			42.8957	0	1	80	0
CHRONIC 2016 99	2	2016	0	1	6	0.0922708	0	7.4142		AC	0			0	0
CHRONIC 2016 99	3	2016	0	1	6	0.0555021	0	11.2218	10.8	AC	0			1.5713e+06	0
CHRONIC 2016 99	4	2016	0	1	6	0.0245165	0	59.0289		AC	0			27.1135	0
CHRONIC 2016 99	5	2016	0	1	6	0.0206725	0	64.575		AC	0			0	558.821
CHRONIC 2016 99	6	2016	0	1	6	0.0364733	0	295.845		AC	0
CHRONIC 2016 99	7	2016	0	1	6	0	0	221.853	10.3	AC	0			0	0
CHRONIC 2016 99	10	2016	0	1	6		0	17950	11.1	AC	1						82	0
CHRONIC 2017 10	0	2017	0	1	7	109.913	36.7333	47.4312	11.6	AC	0	7	7	67491.7	0				1247	8243	2895	10022	33053	40126	33540	6646	8237.5	199.356	171.895	28042	3360.5	2713
CHRONIC 2017 10	1	2017	0	1	7	52.4835	24.3812	52.2474	10.6	AC	0			4184.32	0	103	73	9
CHRONIC 2017 10	2	2017	0	1	7	61.6596	31.4088	97.0654		AC	0			75559.9	271.416
CHRONIC 2017 10	3	2017	0	1	7	41.5902	23.5533	79.0796	10.7	AC	0			113779	0
CHRONIC 2017 10	4	2017	0	1	7	34.6728	22.1847	65.3227		AC	0			194539	238.476
CHRONIC 2017 10	5	2017	0	1	7	57.4132	23.826	79.9953		AC	0
CHRONIC 2017 10	6	2017	0	1	7	32.8949	21.6157	1479.33		AC	0			2316518	15199.6
CHRONIC 2017 10	7	2017	0	1	7	22.7728	15.2745	342.03	11.5	AC	0			299209	238.476
CHRONIC 2017 10	14	2017	0	1	7	16.4841	10.4209	382.882	12	AC	0	8		200109	2182.49		71	4
CHRONIC 2017 10	21	2017	0	1	7	5.76652	3.90879	27.1059	10.7	AC	0			83997.6	0
CHRONIC 2017 10	28	2017	0	1	7	7.11859	3.46527	3475.88	11.7	AC	0
CHRONIC 2017 10	35	2017	0	1	7	66.0761	24.1023	35.9803	12	AC	0	8					47	25
CHRONIC 2017 12	0	2017	0	1	8	55.6818	4.80461	452.965	11.5	AA	0	8	11	965541	329.552		74	2	4635	2175.5	11246	7164	39015	37203	36797.5	34861.5	7302	838.034	190.758	25315.5	3088	3640
CHRONIC 2017 12	1	2017	0	1	8	63.7288	4.75432	1076.62		AA	0			6916986	44678.7	186
CHRONIC 2017 12	2	2017	0	1	8	26.3212	1.49876	460.325		AA	0			1.69814e+06	15199.6
CHRONIC 2017 12	3	2017	0	1	8	28.9515	2.28642	11832.2		AA	0
CHRONIC 2017 12	4	2017	0	1	8	33.2365	1.84824	5755.25		AA	0
CHRONIC 2017 12	5	2017	0	1	8	21.5958	0.707551	10545.4		AA	0
CHRONIC 2017 12	6	2017	0	1	8	22.5818	0.935429	6357.24	11.2	AA	1			26440796	135162
CHRONIC 2017 15	0	2017	0	1	7	2.33856	0.826327	948.559	11.4	AA	0	10	7	4.01706e+06	2135.93				776.5	1527	15445.5	7106.5	5145	45069	39886	34993	31104	2110.26	41.2432	10713	8012	8843
CHRONIC 2017 15	2	2017	0	1	7	0.827356	0.139033	893.438	12.7	AA	0			702820	0		86	0
CHRONIC 2017 15	3	2017	0	1	7	1.36859	0.22219	122.198		AA	0			476724	0
CHRONIC 2017 15	4	2017	0	1	7	1.58288	0.306988	283.181	9.7	AA	0			1.75913e+06	0
CHRONIC 2017 15	5	2017	0	1	7	1.84029	0.485979	54.5839		AA	0
CHRONIC 2017 15	6	2017	0	1	7	0.771619	0.25557	213.828		AA	0			1.82232e+06	0
CHRONIC 2017 15	7	2017	0	1	7	1.41433	0.258057	383.764		AA	0			431873	0
CHRONIC 2017 15	8	2017	0	1	7	1.60106	0.408559	364.808	11.3	AA	0			1.30788e+06	657.075
CHRONIC 2017 15	15	2017	0	1	7	1.20539	0.168545	895.498	10.9	AA	0						76	5
CHRONIC 2017 15	22	2017	0	1	7	0.875153	0.164821	47.8701	9.2	AA	0			168930	2875.95
CHRONIC 2017 15	29	2017	0	1	7	5.76582	1.38536	166.366	10.1	AA	0			1.21019e+06	1236.89
CHRONIC 2017 15	36	2017	0	1	7	3.58708	0.684242	615.268	9.2	AA	0						70	0
CHRONIC 2017 18	0	2017	0	1	9	0.491524	0.11156	49.3247	13	AC	0	6	7	339738	573.193				7494.5	17773.5	12885	26698	31058.5	15472.5	38075.5	36008	11910	4410.1	390.909	25665	4168	7266
CHRONIC 2017 18	1	2017	0	1	9	0.369122	0.0563525	127.957	12.4	AC	0			122100	3823.41	76	83	0
CHRONIC 2017 18	2	2017	0	1	9	0.600263	0.123229	18.0744		AC	0
CHRONIC 2017 18	3	2017	0	1	9	0.217313	0.0867089	26.3672	13.5	AC	0			217795	3016.01
CHRONIC 2017 18	4	2017	0	1	9	0.221977	0.0661372	49.6666		AC	0			1.05088e+06	0
CHRONIC 2017 18	5	2017	0	1	9	0.389899	0.114997	14.3901		AC	0
CHRONIC 2017 18	6	2017	0	1	9	0.391516	0.0178578	31.3375		AC	0			125596	581.493
CHRONIC 2017 18	7	2017	0	1	9	0.434581	0.0772577	24.1026	13.1	AC	0			89506	1193.23
CHRONIC 2017 18	14	2017	0	1	9	0.289144	0.0789065	394.516	12.8	AC	0	5		356944	17175.3		81	0
CHRONIC 2017 18	21	2017	0	1	9	0.676013	0.431778	89.7562	11.2	AC	0			148777	3432.61
CHRONIC 2017 18	28	2017	0	1	9				13	AC	0
CHRONIC 2017 18	35	2017	0	1	9	1.789	0.717301	68.244	12.7	AC	0	5		38646.7	462.006		59	0
CHRONIC 2017 2	0	2017	0	1	9				10.6	AC	0	7	5						12098	25782	12920	31303	41740	19790.5	22206	35343	20267	1161.67	601.096	28517	12334.5	7415
CHRONIC 2017 2	1	2017	0	1	9	0.956176	0.405547	191.856	11.5	AC	0			163072	2262.36	54	92	0
CHRONIC 2017 2	2	2017	0	1	9	0.434607	0.215804	57.0249		AC	0			263514	4289.43
CHRONIC 2017 2	3	2017	0	1	9	0.415596	0.338944	239.367	12.7	AC	0			1.28048e+06	13259.3
CHRONIC 2017 2	4	2017	0	1	9	0.757577	0.425926	176.224		AC	0			1.1041e+06	11566.6
CHRONIC 2017 2	5	2017	0	1	9	0.648443	0.248648	203.734		AC	0			4.40306e+06	10920.2
CHRONIC 2017 2	6	2017	0	1	9	0	0.0976216	5985		AC	0
CHRONIC 2017 2	7	2017	0	1	9	0.118894	0.119941	924.835	12.1	AC	0			1.34533e+06	113745
CHRONIC 2017 2	9	2017	0	1	9	0.436331	0.0655192	1076.62		AC	1
CHRONIC 2017 20	0	2017	0	1	8	25.729	3.03054	386.424	8.5	AC	0	6	6	654928	7514.48				915	5073	19837	7486	35929	25502	7329	36585	13017	1790.68	2586.44	36723	27643	4118
CHRONIC 2017 20	2	2017	0	1	8	24.1142	5.44143	449.847	11.9	AC	0			2.52125e+06	8.1015		68	7
CHRONIC 2017 20	3	2017	0	1	8	26.4689	6.65172	208.48		AC	0			548994	15419.7
CHRONIC 2017 20	4	2017	0	1	8	7.79944	2.52787	181.161	11.5	AC	0			38920.4	0
CHRONIC 2017 20	5	2017	0	1	8	0	0	0		AC	0			0	0
CHRONIC 2017 20	6	2017	0	1	8	44.9607	10.7887	240.472		AC	0			2098578	1151.1
CHRONIC 2017 20	7	2017	0	1	8	61.8603	18.7434	937.701		AC	0
CHRONIC 2017 20	8	2017	0	1	8	66.6126	21.7725	787.163	11.6	AC	0			4792199	6987.75
CHRONIC 2017 20	15	2017	0	1	8	24.5629	7.89216	1588.78	13.7	AC	0			1.4746e+06	82903.6		58	10
CHRONIC 2017 20	22	2017	0	1	8	96.4864	39.6204	1336.79	8.7	AC	0
CHRONIC 2017 20	29	2017	0	1	8	24.9488	8.54033	1164.3	11.5	AC	0			2.45107e+06	6911.85
CHRONIC 2017 20	36	2017	0	1	8	45.1705	8.96302	1264.92	12	AC	0			1.09633e+06	7845.66		55	7
CHRONIC 2017 28	0	2017	0	1	9	0.993553	0.107462	23.6083	11.8	AA	0	6	6	16805	0				1182	1644	22206	4669	41941	41944	33400	33885.5	13521	2539.46	207.829	26776	5144	4053
CHRONIC 2017 28	2	2017	0	1	9	0.0924088	0.0512524	163.329	10.2	AA	0			133832	0		90	0
CHRONIC 2017 28	3	2017	0	1	9	0.0166725	0.038725	101.406		AA	0			1.08862e+06	581.493
CHRONIC 2017 28	4	2017	0	1	9	0.0700746	0.0328236	259.456	11.5	AA	0			271059	1063.59
CHRONIC 2017 28	5	2017	0	1	9	0.122454	0.044821	105.697		AA	0
CHRONIC 2017 28	6	2017	0	1	9	0.0114998	0	121.917		AA	0			497344	5596.36
CHRONIC 2017 28	7	2017	0	1	9	0	0	1253.33		AA	0			1.32647e+06	20263
CHRONIC 2017 28	8	2017	0	1	9	0	0.0168961	1315.42	9.9	AA	0			2.92403e+06	12608.6
CHRONIC 2017 28	15	2017	0	1	9	0.0141887	0.0987974	690.342	10.2	AA	0						69	2
CHRONIC 2017 28	22	2017	0	1	9	0.65309	0.853714	2148.15	8.8	AA	0
CHRONIC 2017 28	29	2017	0	1	9	0.565377	0.426484	3811.22	10.1	AA	0			5.14263e+06	91024.1
CHRONIC 2017 28	36	2017	0	1	9	1.11877	0.383164	66.2315	9.9	AA	0			127381	1987.78		68	0
CHRONIC 2017 29	0	2017	0	1	9	2.6444	0.740229	295.165	10.2	CC	0	5	6	305611	500.02				3448	5755	14122	9057	40069	17387	37278.5	26895	10605	905.531	692.213	23473	10507	5982
CHRONIC 2017 29	2	2017	0	1	9	3.70247	0.343791	221.342	11.3	CC	0						72	0
CHRONIC 2017 29	3	2017	0	1	9	2.90715	0.271284	40.5569		CC	0			13791.7	769.652
CHRONIC 2017 29	4	2017	0	1	9	3.43013	0.306222	865.096	10.1	CC	0
CHRONIC 2017 29	5	2017	0	1	9	4.89751	0.521172	16.146		CC	0
CHRONIC 2017 29	6	2017	0	1	9	3.93108	0.630551	52.8524		CC	0			330282	585.688
CHRONIC 2017 29	7	2017	0	1	9	3.86424	0.389103	1.03054		CC	0			4273.86	275.347
CHRONIC 2017 29	8	2017	0	1	9	4.90781	0.375693	23.1241	9.9	CC	0			113779	423.825
CHRONIC 2017 29	15	2017	0	1	9	4.12709	0.479405	40.6504	11.3	CC	0			88251.5	283.378		65	1
CHRONIC 2017 29	22	2017	0	1	9	2.85737	0.704743	1981.82	9.3	CC	0			1393647	35498
CHRONIC 2017 29	29	2017	0	1	9	14.9566	3.50724	86.1121	9.6	CC	0			180008	0
CHRONIC 2017 29	34	2017	0	1	9	9.93263	1.70241	7.29566	10.3	CC	0			6714.02	489.353		68	7
CHRONIC 2017 34	0	2017	0	1	6	27.3417	6.19383	155.262	11.7		0	4	4	537492	1078.99				6656	8228	5802	1134	44086	36871	42036	34769	12888	905.721	5825.19	22344	17293.5	1526
CHRONIC 2017 34	1	2017	0	1	6	22.8681	4.4018	441.636	10.8		0			100206	0	81	92	0
CHRONIC 2017 34	2	2017	0	1	6	29.9701	6.72816	260.654			0			537492	0
CHRONIC 2017 34	3	2017	0	1	6	14.7043	2.49286	212.845	11.5		0
CHRONIC 2017 34	4	2017	0	1	6	23.2794	4.4773	50.3575			0			650322	3217.57
CHRONIC 2017 34	5	2017	0	1	6	31.3345	4.06474	35.815			0			138639	265.626
CHRONIC 2017 34	6	2017	0	1	6	24.5337	4.07271	177.854			0			163072	21308.7
CHRONIC 2017 34	7	2017	0	1	6	16.5773	4.43464	219.819	11.1		0			490373	285.423
CHRONIC 2017 34	14	2017	0	1	6	10.9634	1.88797	31.7735	12.4		0	4					82	0
CHRONIC 2017 34	21	2017	0	1	6	4.28783	0.742042	284.488	10.9		0			240413	15309.3
CHRONIC 2017 34	28	2017	0	1	6	5.35576	0.71595	38.2882	11.3		0			75559.9	2016.57
CHRONIC 2017 34	35	2017	0	1	6	1.91225	0.27794	205.147	10.8		0	6					75	0
CHRONIC 2017 35	0	2017	0	1	7	58.9749	10.0191	548.358	13.8	AA	0	8	7						3756	2253.5	6505	1390	668	45345	18125	38602	8287	2583.16	3029	11996.5	4574	9226
CHRONIC 2017 35	1	2017	0	1	7	26.1557	4.39307	302.736	12.7	AA	0			112979	2166.86	163	79	0
CHRONIC 2017 35	2	2017	0	1	7	52.2054	11.5055	429.6		AA	0
CHRONIC 2017 35	3	2017	0	1	7	42.914	9.70194	468.883	12.4	AA	0			1.11979e+06	975.693
CHRONIC 2017 35	4	2017	0	1	7	37.2307	9.12006	143.24		AA	0			1.02886e+06	221.935
CHRONIC 2017 35	5	2017	0	1	7	44.4587	8.93328	118.594		AA	0
CHRONIC 2017 35	6	2017	0	1	7	23.8707	6.33854	119.142		AA	0
CHRONIC 2017 35	7	2017	0	1	7	23.8177	4.66639	99.7848	10	AA	0			197304	0
CHRONIC 2017 35	14	2017	0	1	7	16.963	3.54646	223.905	11.4	AA	0	8		147730	615.913		76	0
CHRONIC 2017 35	21	2017	0	1	7	3.04937	0.316404	66.6906	11.9	AA	0
CHRONIC 2017 35	22	2017	0	1	7	4.66964	0.598263	305.537	12.1	AA	1			94038.9	647.696
CHRONIC 2017 39	0	2017	0	1	10	0.371208	0.0268144	172.609	11	AS	0	10	8						8693	9321	7624	5419	41291	15379	16278	10555	8795	1308.7	301.448	25497	11051	6508
CHRONIC 2017 39	2	2017	0	1	10	0.26046	0.0398683	267.957	10.9	AS	0			856377	5283.62		78	0
CHRONIC 2017 39	3	2017	0	1	10	0.488493	0.0809653	287.783		AS	0			938665	2556.42
CHRONIC 2017 39	4	2017	0	1	10	0.196345	0.0132173	1052.12	10.7	AS	0			668942	28001.7
CHRONIC 2017 39	5	2017	0	1	10	0.121627	0.0265246	1156.28		AS	0			3.76984e+06	21156.1
CHRONIC 2017 39	6	2017	0	1	10	0.0782445	0.0208111	818.586		AS	0			1.49556e+06	55831
CHRONIC 2017 39	7	2017	0	1	10	0.0191319	0	3444.01		AS	0
CHRONIC 2017 39	8	2017	0	1	10	0.232389	0	950.746	11	AS	0			874702	48354.8
CHRONIC 2017 39	15	2017	0	1	10	0.966445	0.140539	575.525	13	AS	0			254377	10310		78	0
CHRONIC 2017 39	22	2017	0	1	10	1.23333	0.398889	2198.19	9.8	AS	0			2316518	19547.7
CHRONIC 2017 39	29	2017	0	1	10	0.299275	0.0897249	171.421	10.8	AS	0			256179	16215.5
CHRONIC 2017 39	36	2017	0	1	10	0.786081	0.107924	253.55	12	AS	0			227215	11158.3		78	0
CHRONIC 2017 43	0	2017	0	1	9	5.52032	0.991863	143.24	10.8	AA	0	10	14						1864	2383	27859	14334	40394	28198	36586	36229.5	11966	412.249	275.48	35278	3327	1811
CHRONIC 2017 43	2	2017	0	1	9	2.68759	0.4273	238.817	12.8	AA	0			1.15185e+06	2362.07		56	0
CHRONIC 2017 43	3	2017	0	1	9	4.07209	0.67969	598.5		AA	0			1.05832e+06	48354.8
CHRONIC 2017 43	4	2017	0	1	9	1.97402	0.220421	409.321	11.4	AA	0
CHRONIC 2017 43	5	2017	0	1	9	0.9517	0.152278	374.166		AA	0
CHRONIC 2017 43	6	2017	0	1	9					AA	0
CHRONIC 2017 43	7	2017	0	1	9	0.975074	0.350826	656.243		AA	0			958751	131331
CHRONIC 2017 43	8	2017	0	1	9	0.894029	0.503435	482.019	11.6	AA	0
CHRONIC 2017 43	15	2017	0	1	9	1.23538	0.913186	748.28	11.4	AA	0			636698	79404.1		73	0
CHRONIC 2017 43	22	2017	0	1	9	0.34515	0.26604	133.988	10.6	AA	0			197304	2538.11
CHRONIC 2017 43	29	2017	0	1	9	1.13832	0.551159	103.054	11.5	AA	0			213232	4576.1
CHRONIC 2017 43	33	2017	0	1	9	0.759245	0.174011	104.007		AA	0			117866	259.959
CHRONIC 2017 43	36	2017	0	1	9				12.5	AA	0						64	0
CHRONIC 2017 44	0	2017	0	1	10	1.28536	0.507906	153.838	10	AA	0	7	5	548994	1590.72				1763.5	12620	13208.5	5588	42640.5	23471	40232	35852	20964.5	982.127	1790.51	7103	5149	15563.5
CHRONIC 2017 44	2	2017	0	1	10	0.36525	0.231258	323.642	9.6	AA	0			1.4746e+06	3507.44		93	0
CHRONIC 2017 44	3	2017	0	1	10	0.0690773	0.0804288	833.805		AA	0			1160010	87181.8
CHRONIC 2017 44	4	2017	0	1	10	0.257075	0.077226	524.885	10.4	AA	0			10415719	20263
CHRONIC 2017 44	5	2017	0	1	10	5.02217	3.50784	24.4943		AA	0
CHRONIC 2017 44	6	2017	0	1	10	0.0218225	0.0495644	391.8		AA	0
CHRONIC 2017 44	7	2017	0	1	10	0	0.14448	2426.97		AA	0
CHRONIC 2017 44	8	2017	0	1	10	0.0739411	0.0512583	328.144	9.8	AA	0			232077	5161.2
CHRONIC 2017 44	15	2017	0	1	10	5.97049	2.37159	562.425	9.3	AA	0			153037	5885.16		79	0
CHRONIC 2017 44	22	2017	0	1	10	1.45403	0.436081	51.1758	9.2	AA	0			92720.8	2.32818
CHRONIC 2017 44	29	2017	0	1	10	0.925157	0.543722	594.38	10	AA	0			2.78309e+06	3287.71
CHRONIC 2017 44	36	2017	0	1	10	0.660842	0.285501	38.9103	10.5	AA	0						78	0
CHRONIC 2017 46	0	2017	0	1	9	13.2389	2.28751	378.499	10.8	AC	0	6	8	1.88777e+06	203609				997	4060.5	5581.5	5219	42729.5	38550	36925.5	34345.5	4326.5	1618.22	274.876	2724	9602.5	1878.5
CHRONIC 2017 46	2	2017	0	1	9	6.15207	0.807086	1150.97	12.9	AC	0			938665	84710.8		70	0
CHRONIC 2017 46	3	2017	0	1	9	8.17265	1.31639	511.758		AC	0
CHRONIC 2017 46	4	2017	0	1	9	7.80452	1.28354	493.247	12.4	AC	0			176237	1709.27
CHRONIC 2017 46	5	2017	0	1	9	7.95813	1.13288	234.458		AC	0
CHRONIC 2017 46	6	2017	0	1	9	5.26483	0.758025	725.633		AC	0
CHRONIC 2017 46	7	2017	0	1	9	5.95149	2.05819	756.945		AC	0			712810	67789.7
CHRONIC 2017 46	8	2017	0	1	9	15.6762	2.92473	666.906	11.4	AC	0			1.0073e+06	17424
CHRONIC 2017 46	15	2017	0	1	9	21.2795	2.91736	57.2881	11.5	AC	0			100916	1648.93		77	0
CHRONIC 2017 46	22	2017	0	1	9	1.55598	0.762849	112.736	8.2	AC	0			181283	2847.46
CHRONIC 2017 46	29	2017	0	1	9	5.48422	2.06449	125.911	10.5	AC	0
CHRONIC 2017 46	36	2017	0	1	9	6.7854	0.786896	391.8	12.9	AC	0						79	0
CHRONIC 2017 5	0	2017	0	1	8	7.62349	2.0832	165.983	12.4	AS	0	6	7	912537	1004.15				971.5	455	5633	2201	43742.5	37718	15804	34920.5	1164	96.3535	117.406	30292	3395	4667
CHRONIC 2017 5	1	2017	0	1	8	2.81781	1.31402	146.914	11.6	AS	0			86402.6	809.369	36	84	0
CHRONIC 2017 5	2	2017	0	1	8	2.56486	1.52779	2.75464		AS	0
CHRONIC 2017 5	3	2017	0	1	8	2.50926	1.38347	39.6337	11	AS	0
CHRONIC 2017 5	4	2017	0	1	8	1.21717	0.529542	23.0178		AS	0
CHRONIC 2017 5	5	2017	0	1	8	2.5856	1.46884	31.4097		AS	0			147730	1734.03
CHRONIC 2017 5	6	2017	0	1	8	1.50583	0.807255	17.4608		AS	0
CHRONIC 2017 5	7	2017	0	1	8	0.665342	0.481744	256.486	11.6	AS	0			556798	3502.95
CHRONIC 2017 5	14	2017	0	1	8	0.764744	0.422983	178.264	11.2	AS	0	6		201526	7249.2		76	0
CHRONIC 2017 5	21	2017	0	1	8	10.7375	3.23602	46.6729	12	AS	0			96051.1	3991.92
CHRONIC 2017 5	28	2017	0	1	8	8.74614	3.34965	51.412	9.8	AS	0
CHRONIC 2017 5	35	2017	0	1	8	21.3768	2.7477	64.575	11.2	AS	0	12		47759.9	1448.81		79	8
CHRONIC 2017 54	0	2017	0	1	10	5.53087	0.127736	291.115	10.3	AS	0	6	10	197304	13548.3				1022	5435.5	5472	6995.5	34532	11279	23146	2798	4656	3056.44	121.578	12997.5	2396	749
CHRONIC 2017 54	2	2017	0	1	10	0.173818	0.11413	235.54	9.1	AS	0			2.39972e+06	7094.54		84	0
CHRONIC 2017 54	3	2017	0	1	10	2.40926	0.157322	16.5221		AS	0			168930	0
CHRONIC 2017 54	4	2017	0	1	10	1.64083	0.0972891	9.81894	10	AS	0			144636	0
CHRONIC 2017 54	5	2017	0	1	10	2.47679	0.313275	13.9979		AS	0			155212	458.697
CHRONIC 2017 54	6	2017	0	1	10	1.57022	0.139579	43.6581		AS	0			568712	4642.37
CHRONIC 2017 54	7	2017	0	1	10	1.96172	0.141154	114.042		AS	0			111396	0
CHRONIC 2017 54	8	2017	0	1	10	0.727933	0.0395004	50.7066	10.4	AS	0			222455	560.965
CHRONIC 2017 54	15	2017	0	1	10	0.547853	0.0196461	665.372	9.1	AS	0			240413	380.504		68	2
CHRONIC 2017 54	22	2017	0	1	10	0.180365	0.0128233	167.519	8.5	AS	0
CHRONIC 2017 54	29	2017	0	1	10	0.722566	0.272867	74.6559	8.8	AS	0
CHRONIC 2017 54	36	2017	0	1	10	0.722543	0.036959	22.0325	10.1	AS	0						79	0
CHRONIC 2017 59	0	2017	0	1	10	0.11448	0.0458729	84.152	10.2	AA	0	7	4						1039.5	17196	8768.5	5492	38424	15006	32746.5	4638	29653	1259.46	334.198	15528	3509	1370
CHRONIC 2017 59	2	2017	0	1	10	0.211364	0.0190402	118.868	11.8	AA	0			654928	633.879		66	0
CHRONIC 2017 59	3	2017	0	1	10	0.132417	0	507.066		AA	0			952008	28612.1
CHRONIC 2017 59	4	2017	0	1	10	0.126439	0.0306075	32.89	11.6	AA	0			31493.9	2493.15
CHRONIC 2017 59	5	2017	0	1	10	0	0.0399885	1253.33		AA	0			1.62773e+06	69767.1
CHRONIC 2017 59	6	2017	0	1	10	0.0282897	0.0403441	48.6479		AA	0
CHRONIC 2017 59	7	2017	0	1	10	0.170402	0.0802805	314.822		AA	0			838436	11483.8
CHRONIC 2017 59	8	2017	0	1	10	0.171609	0.243717	12.8844	10.9	AA	0
CHRONIC 2017 59	15	2017	0	1	10	1.78275	0.932993	47.76	12.1	AA	0			37044.4	1602.2		80	0
CHRONIC 2017 59	22	2017	0	1	10	0.729566	0.365649	4.22731	11.1	AA	0
CHRONIC 2017 59	29	2017	0	1	10	1.46914	0.181161	4.86479	13.1	AA	0			20767.7	2593.43
CHRONIC 2017 59	34	2017	0	1	10	0.341819	0.150583	18.9262	11.7	AA	0			75559.9	869.69		59	0
CHRONIC 2017 61	0	2017	0	1	9	3.31919	2.5658	1091.6	13.1	AA	0	6	10	576797	1890.24		86	3	953	21090	1567	1554	38063	34645.5	19357	29180.5	6909	2013.66	235.88	4199	10067	3995
CHRONIC 2017 61	1	2017	0	1	9	0	0.0432089	4375.87		AA	0					60
CHRONIC 2017 61	2	2017	0	1	9	3.34561	3.02536	207.522	13.2	AA	0
CHRONIC 2017 61	3	2017	0	1	9	3.0134	1.88323	72.1214		AA	0			164227	3715.05
CHRONIC 2017 61	4	2017	0	1	9	3.62769	2.55777	126.201		AA	0			305611	8929.38
CHRONIC 2017 61	5	2017	0	1	9	2.39419	2.19769	59.7124		AA	0			207296	4446.4
CHRONIC 2017 61	6	2017	0	1	9	3.98284	2.50568	83.1887	12.5	AA	0
CHRONIC 2017 61	12	2017	0	1	9	3.08018	1.58924	326.636	13.3	AA	0			993187	2651.55		77	0
CHRONIC 2017 61	19	2017	0	1	9	1.76	0.383815	350.804	11.9	AA	0			993187	28612.1
CHRONIC 2017 61	27	2017	0	1	9	1.79229	0.534776	111.19	11	AA	0			493846	5060.59
CHRONIC 2017 61	33	2017	0	1	9	1.08212	0.159888	122.198	10.9	AA	0			76095	3507.44		78	0
CHRONIC 2017 63	0	2017	0	1	8	23.1774	22.2877	8.37653	10.3	AA	0	6		1216.87	271.416				8347	8401	5743	42834	46441	48241	41648	33256	35892	132.744	140.808	15024	4264.5	5231
CHRONIC 2017 63	2	2017	0	1	8	23.554	11.5628	7.08051	9.7	AA	0			1472.31	0		82	0
CHRONIC 2017 63	3	2017	0	1	8	23.0709	9.26967	3.7159		AA	0
CHRONIC 2017 63	4	2017	0	1	8	21.1868	10.497	3.01345	10.6	AA	0
CHRONIC 2017 63	5	2017	0	1	8	18.2417	7.06422	5.68937		AA	0
CHRONIC 2017 63	6	2017	0	1	8	18.9262	7.46559	7.36316		AA	0			4887.15	0
CHRONIC 2017 63	7	2017	0	1	8	21.8809	5.65021	5.17684		AA	0			21974	205.063
CHRONIC 2017 63	8	2017	0	1	8	0	0	0	9.5	AA	0
CHRONIC 2017 63	15	2017	0	1	8	7.48805	1.26956	126.784	9.9	AA	0			99501.1	0		80	2
CHRONIC 2017 63	22	2017	0	1	8	1.22662	0.304034	17.9087	9.3	AA	0			86402.6	3148.93
CHRONIC 2017 63	29	2017	0	1	8	0.321144	0.0162069	73.6316	10.3	AA	0			207296	577.328
CHRONIC 2017 63	36	2017	0	1	8	0.25667	0.037059	13.3372	8.6	AA	0			11976.1	941.248		71	0
CHRONIC 2017 74	0	2017	0	1	8	1.24063	0.394566	362.297	11.2	AA	0	5	5						4803	2953	5361	5029	38401	29965	35345.5	21396	5133.5	4910.23	315.729	10242	10171	4672
CHRONIC 2017 74	2	2017	0	1	8	1.98075	0.27334	660.791	12.5	AA	0						66	0
CHRONIC 2017 74	3	2017	0	1	8	1.30306	0.242909	433.575		AA	0			986202	15199.6
CHRONIC 2017 74	4	2017	0	1	8	0.873544	0.0456877	620.961	11.3	AA	0			156311	3059.68
CHRONIC 2017 74	5	2017	0	1	8	0.955134	0.0943972	209.442		AA	0			504414	1637.12
CHRONIC 2017 74	6	2017	0	1	8	1.03312	0.0816727	190.136		AA	0
CHRONIC 2017 74	7	2017	0	1	8	1.06315	0.0880383	119.142		AA	0			2.38285e+06	3583.9
CHRONIC 2017 74	8	2017	0	1	8	1.62883	0.133065	314.822		AA	0			597514	47323.2
CHRONIC 2017 74	15	2017	0	1	8	0	0	10094	10	AA	0			7689401	589956		77	0
CHRONIC 2017 74	18	2017	0	1	8	0	0	59712.4	10.6	AA	1						80	0

## Sheet: fig 2a
id	incident	chronic	clinical_malaria	relative_asex	day_since_asex
ACUTE 2015 10	1	0	0	1	0
ACUTE 2015 10	1	0	0	0.263027	1
ACUTE 2015 10	1	0	1	7.8343	2
ACUTE 2015 13	1	0	0	1	0
ACUTE 2015 13	1	0	0	6.59174	1
ACUTE 2015 13	1	0	0	7.63836	2
ACUTE 2015 13	1	0	0	14.4212	3
ACUTE 2015 13	1	0	0	43.0527	4
ACUTE 2015 13	1	0	0	168.267	5
ACUTE 2015 13	1	0	0	753.356	6
ACUTE 2015 13	1	0	0	1393.16	7
ACUTE 2015 13	1	0	1	26853.4	9
ACUTE 2015 14	1	0	0	1	0
ACUTE 2015 14	1	0	0	0.0346737	1
ACUTE 2015 14	1	0	0	3.20627	2
ACUTE 2015 14	1	0	0	1.35207	3
ACUTE 2015 14	1	0	1	14.4212	4
ACUTE 2015 16	1	0	0	1	0
ACUTE 2015 16	1	0	1	6.77641	1
ACUTE 2015 18	1	0	0	1	0
ACUTE 2015 18	1	0	0	17.378	1
ACUTE 2015 18	1	0	0	47.7727	2
ACUTE 2015 18	1	0	1	105.439	4
ACUTE 2015 19	1	0	0	1	0
ACUTE 2015 19	1	0	0	3.39625	1
ACUTE 2015 19	1	0	0	2.71019	2
ACUTE 2015 19	1	0	0	17.0608	3
ACUTE 2015 19	1	0	1	23.2809	4
ACUTE 2015 2	1	0	0	1	0
ACUTE 2015 2	1	0	1	1.38038	4
ACUTE 2015 21	1	0	0	1	0
ACUTE 2015 21	1	0	0	2.39883	1
ACUTE 2015 21	1	0	0	5.28445	2
ACUTE 2015 21	1	0	0	14.1906	3
ACUTE 2015 21	1	0	1	722.77	9
ACUTE 2015 22	1	0	0	1	0
ACUTE 2015 22	1	0	0	2.92415	1
ACUTE 2015 22	1	0	0	2.40436	2
ACUTE 2015 22	1	0	0	3.53997	3
ACUTE 2015 22	1	0	0	3.17687	4
ACUTE 2015 22	1	0	0	20.9894	5
ACUTE 2015 22	1	0	0	28.0543	6
ACUTE 2015 22	1	0	0	3.65595	7
ACUTE 2015 22	1	0	0	1963.36	14
ACUTE 2015 22	1	0	0	0.566239	28
ACUTE 2015 22	1	0	0	38.2825	35
ACUTE 2015 27	1	0	0	1	0
ACUTE 2015 27	1	0	0	0.504661	1
ACUTE 2015 27	1	0	0	3.46737	2
ACUTE 2015 27	1	0	1	7.35734	3
ACUTE 2015 28	1	0	0	1	0
ACUTE 2015 28	1	0	0	0.352371	1
ACUTE 2015 28	1	0	0	0.15417	2
ACUTE 2015 28	1	0	0	0.102565	3
ACUTE 2015 28	1	0	1	0.49545	4
ACUTE 2015 29	1	0	0	1	0
ACUTE 2015 29	1	0	0	0.0264241	1
ACUTE 2015 29	1	0	0	1.87499	2
ACUTE 2015 29	1	0	0	13.4586	3
ACUTE 2015 29	1	0	0	39.5367	4
ACUTE 2015 29	1	0	0	100	5
ACUTE 2015 29	1	0	1	176.198	6
ACUTE 2015 3	1	0	0	1	0
ACUTE 2015 3	1	0	0	100	1
ACUTE 2015 3	1	0	0	2.61216	2
ACUTE 2015 3	1	0	1	1815.52	3
ACUTE 2015 31	1	0	0	1	0
ACUTE 2015 31	1	0	0	3.08319	1
ACUTE 2015 31	1	0	0	9.1622	2
ACUTE 2015 31	1	0	0	89.7429	3
ACUTE 2015 31	1	0	0	115.08	4
ACUTE 2015 31	1	0	1	4456.56	5
ACUTE 2015 33	1	0	0	1	0
ACUTE 2015 33	1	0	0	59.2925	1
ACUTE 2015 33	1	0	0	13.6458	2
ACUTE 2015 33	1	0	0	138.038	3
ACUTE 2015 33	1	0	0	2600.16	5
ACUTE 2015 33	1	0	0	5321.08	6
ACUTE 2015 33	1	0	1	63387	7
ACUTE 2015 36	1	0	0	1	0
ACUTE 2015 36	1	0	0	0.0195884	1
ACUTE 2015 36	1	0	0	2.01372	2
ACUTE 2015 36	1	0	0	1.45211	3
ACUTE 2015 36	1	0	1	10.617	4
ACUTE 2015 39	1	0	0	1	0
ACUTE 2015 39	1	0	1	50.1187	1
ACUTE 2015 4	1	0	0	1	0
ACUTE 2015 4	1	0	1	6.99842	1
ACUTE 2015 40	1	0	0	1	0
ACUTE 2015 40	1	0	0	18.9671	1
ACUTE 2015 40	1	0	0	10.7399	2
ACUTE 2015 40	1	0	0	31.989	4
ACUTE 2015 40	1	0	0	353.997	5
ACUTE 2015 40	1	0	0	298.538	6
ACUTE 2015 40	1	0	0	1370.88	7
ACUTE 2015 40	1	0	1	313329	12
ACUTE 2015 41	1	0	0	1	0
ACUTE 2015 41	1	0	0	0.000505825	4
ACUTE 2015 41	1	0	0	0.000171791	5
ACUTE 2015 41	1	0	0	0.00857038	7
ACUTE 2015 41	1	0	1	204.644	14
ACUTE 2015 44	1	0	0	1	0
ACUTE 2015 44	1	0	0	5.54626	2
ACUTE 2015 44	1	0	0	5.236	3
ACUTE 2015 44	1	0	0	11220.2	10
ACUTE 2015 45	1	0	0	1	0
ACUTE 2015 45	1	0	0	0.0349945	1
ACUTE 2015 45	1	0	0	3.3266	2
ACUTE 2015 45	1	0	0	1.74582	3
ACUTE 2015 45	1	0	0	55.0808	4
ACUTE 2015 45	1	0	0	33.6512	5
ACUTE 2015 45	1	0	1	432.514	6
ACUTE 2015 47	1	0	0	1	0
ACUTE 2015 47	1	0	0	28.7078	1
ACUTE 2015 47	1	0	0	8.05378	2
ACUTE 2015 47	1	0	0	87.2971	3
ACUTE 2015 47	1	0	0	247.742	4
ACUTE 2015 47	1	0	0	1702.16	5
ACUTE 2015 47	1	0	1	9015.71	6
ACUTE 2015 48	1	0	0	1	0
ACUTE 2015 48	1	0	0	0.130617	1
ACUTE 2015 48	1	0	0	0.0968278	3
ACUTE 2015 48	1	0	0	66.2216	12
ACUTE 2015 48	1	0	1	53210.8	19
ACUTE 2015 49	1	0	0	1	0
ACUTE 2015 49	1	0	0	2.51768	1
ACUTE 2015 49	1	0	0	22.0293	2
ACUTE 2015 49	1	0	1	66069.3	6
ACUTE 2015 52	1	0	0	1	0
ACUTE 2015 52	1	0	0	1.1272	1
ACUTE 2015 52	1	0	1	7.92501	2
ACUTE 2015 54	1	0	0	1	0
ACUTE 2015 54	1	0	1	49.204	1
ACUTE 2015 55	1	0	0	1	0
ACUTE 2015 55	1	0	0	13.8995	1
ACUTE 2015 55	1	0	0	6.54636	2
ACUTE 2015 55	1	0	1	414	3
ACUTE 2015 58	1	0	0	1	0
ACUTE 2015 58	1	0	0	0.0174181	1
ACUTE 2015 58	1	0	0	0.00591562	7
ACUTE 2015 58	1	0	0	0.822243	28
ACUTE 2015 58	1	0	1	9527.96	33
ACUTE 2015 6	1	0	0	1	0
ACUTE 2015 6	1	0	0	6.62216	1
ACUTE 2015 6	1	0	0	2.83792	3
ACUTE 2015 6	1	0	0	19.2309	4
ACUTE 2015 6	1	0	0	58.0764	5
ACUTE 2015 6	1	0	0	68.3912	6
ACUTE 2015 6	1	0	0	193.642	7
ACUTE 2015 6	1	0	1	3908.41	14
ACUTE 2015 7	1	0	0	1	0
ACUTE 2015 7	1	0	0	22.3872	1
ACUTE 2015 7	1	0	1	6.35331	2
ACUTE 2017 10	1	0	0	1	0
ACUTE 2017 10	1	0	1	25.1189	1
ACUTE 2017 12	1	0	0	1	0
ACUTE 2017 12	1	0	0	72.277	3
ACUTE 2017 12	1	0	0	957.194	4
ACUTE 2017 12	1	0	0	279.898	5
ACUTE 2017 12	1	0	1	11082.6	6
ACUTE 2017 13	1	0	0	1	0
ACUTE 2017 13	1	0	0	72.1107	2
ACUTE 2017 13	1	0	1	99.5405	3
ACUTE 2017 16	1	0	0	1	0
ACUTE 2017 16	1	0	0	11.695	1
ACUTE 2017 16	1	0	0	198.153	2
ACUTE 2017 16	1	0	0	124.738	3
ACUTE 2017 16	1	0	0	4130.48	4
ACUTE 2017 16	1	0	0	3069.02	5
ACUTE 2017 16	1	0	0	65463.6	6
ACUTE 2017 16	1	0	1	2956.68	7
ACUTE 2017 17	1	0	0	1	0
ACUTE 2017 17	1	0	0	0.353183	1
ACUTE 2017 17	1	0	0	10.7647	2
ACUTE 2017 17	1	0	0	19.9986	3
ACUTE 2017 17	1	0	1	418.794	4
ACUTE 2017 18	1	0	0	1	0
ACUTE 2017 18	1	0	0	1.57398	1
ACUTE 2017 18	1	0	0	1.55239	2
ACUTE 2017 18	1	0	0	2.64241	3
ACUTE 2017 18	1	0	0	9.68278	4
ACUTE 2017 18	1	0	0	6.45654	5
ACUTE 2017 18	1	0	0	2.91743	6
ACUTE 2017 18	1	0	0	7.76247	7
ACUTE 2017 18	1	0	0	0.636796	14
ACUTE 2017 18	1	0	0	0.534564	23
ACUTE 2017 18	1	0	0	0.0835603	28
ACUTE 2017 18	1	0	0	4.43609	36
ACUTE 2017 19	1	0	0	1	0
ACUTE 2017 19	1	0	1	0.11695	1
ACUTE 2017 20	1	0	0	1	0
ACUTE 2017 22	1	0	0	1	0
ACUTE 2017 22	1	0	0	17.4181	1
ACUTE 2017 22	1	0	0	27.9254	2
ACUTE 2017 22	1	0	0	229.087	3
ACUTE 2017 22	1	0	0	2409.91	4
ACUTE 2017 22	1	0	0	9204.5	5
ACUTE 2017 22	1	0	0	7211.08	6
ACUTE 2017 22	1	0	0	9862.79	7
ACUTE 2017 22	1	0	1	131522	12
ACUTE 2017 26	1	0	0	1	0
ACUTE 2017 26	1	0	1	17.0608	1
ACUTE 2017 28	1	0	0	1	0
ACUTE 2017 28	1	0	0	30.903	1
ACUTE 2017 28	1	0	0	4.79733	2
ACUTE 2017 28	1	0	1	351.529	3
ACUTE 2017 29	1	0	0	1	0
ACUTE 2017 29	1	0	0	0.0568853	1
ACUTE 2017 29	1	0	0	5.63638	2
ACUTE 2017 29	1	0	0	5.92925	3
ACUTE 2017 29	1	0	0	5.70164	4
ACUTE 2017 29	1	0	0	0.310456	5
ACUTE 2017 29	1	0	0	3.16228	6
ACUTE 2017 29	1	0	0	0.473151	7
ACUTE 2017 29	1	0	0	8.62979	14
ACUTE 2017 30	1	0	0	1	0
ACUTE 2017 30	1	0	0	3.06196	1
ACUTE 2017 30	1	0	0	9.33254	2
ACUTE 2017 30	1	0	0	47.7529	4
ACUTE 2017 30	1	0	0	116.413	5
ACUTE 2017 30	1	0	0	42.2669	6
ACUTE 2017 30	1	0	1	453.942	7
ACUTE 2017 31	1	0	0	1	0
ACUTE 2017 31	1	0	0	2.93765	1
ACUTE 2017 31	1	0	0	3.59749	3
ACUTE 2017 31	1	0	0	0.818465	4
ACUTE 2017 34	1	0	0	1	0
ACUTE 2017 34	1	0	1	1.94017	1
ACUTE 2017 5	1	0	0	1	0
ACUTE 2017 5	1	0	0	1.97697	1
ACUTE 2017 5	1	0	0	1.50314	2
ACUTE 2017 5	1	0	0	2.26464	3
ACUTE 2017 5	1	0	1	55.0808	4
ACUTE 2017 9	1	0	0	1	0
ACUTE 2017 9	1	0	0	0.395367	1
ACUTE 2017 9	1	0	0	5.29663	2
ACUTE 2017 9	1	0	0	2.69153	3
ACUTE 2017 9	1	0	1	120.504	4
CHRONIC 2016 10	0	1	0	1	0
CHRONIC 2016 10	0	1	0	0.168655	1
CHRONIC 2016 10	0	1	0	4.33511	2
CHRONIC 2016 10	0	1	0	1.96789	3
CHRONIC 2016 10	0	1	0	3.31894	4
CHRONIC 2016 10	0	1	0	2.91743	5
CHRONIC 2016 10	0	1	0	0.328095	6
CHRONIC 2016 10	0	1	0	0.0712853	7
CHRONIC 2016 10	0	1	0	16.4059	14
CHRONIC 2016 10	0	1	1	4.69894	16
CHRONIC 2016 106	0	1	0	1	0
CHRONIC 2016 106	0	1	0	0.0615177	1
CHRONIC 2016 106	0	1	0	0.0155239	2
CHRONIC 2016 106	0	1	0	0.0146555	3
CHRONIC 2016 106	0	1	0	0.00749894	4
CHRONIC 2016 106	0	1	0	0.00826038	5
CHRONIC 2016 106	0	1	0	0.00885116	6
CHRONIC 2016 106	0	1	0	0.00862979	7
CHRONIC 2016 106	0	1	0	0.0132434	14
CHRONIC 2016 106	0	1	0	0.00104472	21
CHRONIC 2016 106	0	1	0	0.00070454	29
CHRONIC 2016 106	0	1	0	0.000628058	35
CHRONIC 2016 108	0	1	0	1	0
CHRONIC 2016 108	0	1	0	3.31894	1
CHRONIC 2016 108	0	1	0	1.83654	2
CHRONIC 2016 108	0	1	0	1.41254	3
CHRONIC 2016 108	0	1	0	0.790679	4
CHRONIC 2016 108	0	1	0	1.05439	5
CHRONIC 2016 108	0	1	0	3.69828	6
CHRONIC 2016 108	0	1	0	3.09742	7
CHRONIC 2016 108	0	1	0	4.29536	14
CHRONIC 2016 108	0	1	0	2.55859	21
CHRONIC 2016 111	0	1	0	1	0
CHRONIC 2016 111	0	1	0	0.38815	1
CHRONIC 2016 111	0	1	0	3.53183	2
CHRONIC 2016 111	0	1	0	2.76058	3
CHRONIC 2016 111	0	1	0	1.56315	4
CHRONIC 2016 111	0	1	0	14.388	5
CHRONIC 2016 111	0	1	0	13.4896	6
CHRONIC 2016 111	0	1	0	1.83654	12
CHRONIC 2016 111	0	1	0	0.00889201	20
CHRONIC 2016 111	0	1	0	0.0489779	27
CHRONIC 2016 111	0	1	0	0.749894	35
CHRONIC 2016 13	0	1	0	1	0
CHRONIC 2016 13	0	1	0	2.19786	1
CHRONIC 2016 13	0	1	0	0.481948	2
CHRONIC 2016 13	0	1	0	3.45939	3
CHRONIC 2016 13	0	1	0	2.72898	4
CHRONIC 2016 13	0	1	0	2.81838	5
CHRONIC 2016 13	0	1	0	2.25424	6
CHRONIC 2016 13	0	1	0	0.149279	7
CHRONIC 2016 13	0	1	0	0.43451	14
CHRONIC 2016 13	0	1	0	1.27644	21
CHRONIC 2016 13	0	1	0	4.65586	28
CHRONIC 2016 13	0	1	0	0.587489	35
CHRONIC 2016 14	0	1	0	1	0
CHRONIC 2016 14	0	1	0	2.03236	1
CHRONIC 2016 14	0	1	0	24.3781	2
CHRONIC 2016 14	0	1	0	2.22844	3
CHRONIC 2016 14	0	1	0	3.26588	4
CHRONIC 2016 14	0	1	0	4.10204	5
CHRONIC 2016 14	0	1	0	1.42889	6
CHRONIC 2016 14	0	1	0	4.0738	7
CHRONIC 2016 14	0	1	0	34.1193	14
CHRONIC 2016 14	0	1	0	3.4914	21
CHRONIC 2016 14	0	1	0	7.07946	28
CHRONIC 2016 14	0	1	0	310.456	35
CHRONIC 2016 15	0	1	0	1	0
CHRONIC 2016 15	0	1	0	1.2218	1
CHRONIC 2016 15	0	1	0	0.599791	2
CHRONIC 2016 15	0	1	0	0.55847	3
CHRONIC 2016 15	0	1	0	0.549541	4
CHRONIC 2016 15	0	1	0	1.88365	5
CHRONIC 2016 15	0	1	0	0.49545	6
CHRONIC 2016 15	0	1	0	0.613762	7
CHRONIC 2016 15	0	1	0	0.381944	14
CHRONIC 2016 15	0	1	0	0.792501	21
CHRONIC 2016 15	0	1	0	0.535797	28
CHRONIC 2016 15	0	1	0	0.91622	35
CHRONIC 2016 18	0	1	0	1	0
CHRONIC 2016 18	0	1	0	1.72584	1
CHRONIC 2016 18	0	1	0	2.04174	2
CHRONIC 2016 18	0	1	0	0.451856	3
CHRONIC 2016 18	0	1	0	3.52371	4
CHRONIC 2016 18	0	1	0	4.75335	5
CHRONIC 2016 18	0	1	0	3.5156	6
CHRONIC 2016 18	0	1	0	0.638263	7
CHRONIC 2016 18	0	1	0	0.887156	14
CHRONIC 2016 18	0	1	0	0.477529	21
CHRONIC 2016 18	0	1	0	0.797995	28
CHRONIC 2016 18	0	1	0	1.38995	35
CHRONIC 2016 20	0	1	0	1	0
CHRONIC 2016 20	0	1	0	0.437522	1
CHRONIC 2016 20	0	1	0	0.55847	2
CHRONIC 2016 20	0	1	0	0.421697	3
CHRONIC 2016 20	0	1	0	0.402717	4
CHRONIC 2016 20	0	1	0	0.895365	5
CHRONIC 2016 20	0	1	0	0.408319	6
CHRONIC 2016 20	0	1	0	0.572796	7
CHRONIC 2016 20	0	1	0	1.38676	14
CHRONIC 2016 20	0	1	0	0.899498	21
CHRONIC 2016 20	0	1	0	0.457088	28
CHRONIC 2016 20	0	1	0	0.568853	35
CHRONIC 2016 21	0	1	0	1	0
CHRONIC 2016 21	0	1	0	1.49279	1
CHRONIC 2016 21	0	1	0	2.50611	2
CHRONIC 2016 21	0	1	0	1.80302	3
CHRONIC 2016 21	0	1	0	2.48886	4
CHRONIC 2016 21	0	1	0	31.842	5
CHRONIC 2016 21	0	1	0	16.2181	6
CHRONIC 2016 21	0	1	0	12.2744	7
CHRONIC 2016 21	0	1	0	0.574116	14
CHRONIC 2016 21	0	1	0	0.0232274	21
CHRONIC 2016 21	0	1	0	0.591562	28
CHRONIC 2016 21	0	1	0	8.72971	35
CHRONIC 2016 24	0	1	0	1	0
CHRONIC 2016 24	0	1	0	1.40281	1
CHRONIC 2016 24	0	1	0	0.554626	2
CHRONIC 2016 24	0	1	0	0.765597	3
CHRONIC 2016 24	0	1	0	0.820352	4
CHRONIC 2016 24	0	1	0	0.528445	5
CHRONIC 2016 24	0	1	0	0.214289	6
CHRONIC 2016 24	0	1	0	0.25293	7
CHRONIC 2016 24	0	1	0	0.269153	14
CHRONIC 2016 24	0	1	0	0.514044	21
CHRONIC 2016 24	0	1	0	0.922571	28
CHRONIC 2016 24	0	1	0	0.0977237	35
CHRONIC 2016 26	0	1	0	1	0
CHRONIC 2016 26	0	1	0	0.00312608	1
CHRONIC 2016 32	0	1	0	1	0
CHRONIC 2016 32	0	1	0	0.500035	1
CHRONIC 2016 32	0	1	0	0.53827	2
CHRONIC 2016 32	0	1	0	1.36773	3
CHRONIC 2016 32	0	1	0	12.6183	4
CHRONIC 2016 32	0	1	0	13.7721	5
CHRONIC 2016 32	0	1	1	151.008	6
CHRONIC 2016 4	0	1	0	1	0
CHRONIC 2016 4	0	1	0	5.57186	2
CHRONIC 2016 4	0	1	0	14.9279	3
CHRONIC 2016 4	0	1	0	11.1173	4
CHRONIC 2016 4	0	1	0	6.93426	5
CHRONIC 2016 4	0	1	0	22.2844	6
CHRONIC 2016 4	0	1	0	2.02768	7
CHRONIC 2016 4	0	1	0	5.94292	8
CHRONIC 2016 4	0	1	0	17.4582	15
CHRONIC 2016 4	0	1	0	0.172982	22
CHRONIC 2016 4	0	1	0	3.06902	29
CHRONIC 2016 4	0	1	0	3.25087	35
CHRONIC 2016 43	0	1	0	1	0
CHRONIC 2016 43	0	1	0	0.213304	1
CHRONIC 2016 43	0	1	0	0.857038	2
CHRONIC 2016 43	0	1	0	1.11944	3
CHRONIC 2016 43	0	1	0	5.49541	4
CHRONIC 2016 43	0	1	0	1.99986	5
CHRONIC 2016 43	0	1	0	5.17607	6
CHRONIC 2016 43	0	1	0	0.439542	7
CHRONIC 2016 43	0	1	0	0.00691831	14
CHRONIC 2016 43	0	1	0	0.0033266	21
CHRONIC 2016 43	0	1	0	0.144877	28
CHRONIC 2016 43	0	1	0	0.470977	35
CHRONIC 2016 48	0	1	0	1	0
CHRONIC 2016 48	0	1	0	1.21339	1
CHRONIC 2016 48	0	1	0	0.847227	2
CHRONIC 2016 48	0	1	0	3.25837	3
CHRONIC 2016 48	0	1	0	0.568853	4
CHRONIC 2016 48	0	1	0	1.02094	5
CHRONIC 2016 48	0	1	0	0.662217	6
CHRONIC 2016 48	0	1	0	0.57544	7
CHRONIC 2016 48	0	1	0	0.76913	14
CHRONIC 2016 48	0	1	0	8.35603	21
CHRONIC 2016 48	0	1	1	101.859	25
CHRONIC 2016 49	0	1	0	1	0
CHRONIC 2016 49	0	1	0	0.901571	1
CHRONIC 2016 49	0	1	0	0.623735	2
CHRONIC 2016 49	0	1	0	0.616595	3
CHRONIC 2016 49	0	1	0	2.94442	4
CHRONIC 2016 49	0	1	0	11.0154	5
CHRONIC 2016 49	0	1	1	176.604	7
CHRONIC 2016 5	0	1	0	1	0
CHRONIC 2016 5	0	1	0	0.647143	1
CHRONIC 2016 5	0	1	0	0.0479733	2
CHRONIC 2016 5	0	1	0	0.562341	3
CHRONIC 2016 5	0	1	0	0.10617	4
CHRONIC 2016 5	0	1	0	0.0952796	5
CHRONIC 2016 5	0	1	0	0.0260615	6
CHRONIC 2016 5	0	1	0	0.0222844	7
CHRONIC 2016 5	0	1	0	0.446684	14
CHRONIC 2016 5	0	1	0	0.615177	21
CHRONIC 2016 5	0	1	0	0.0851138	28
CHRONIC 2016 5	0	1	0	0.166725	35
CHRONIC 2016 53	0	1	0	1	0
CHRONIC 2016 53	0	1	0	1.60325	1
CHRONIC 2016 53	0	1	0	0.837529	2
CHRONIC 2016 53	0	1	0	1.87932	3
CHRONIC 2016 53	0	1	0	0.561048	4
CHRONIC 2016 53	0	1	0	0.287078	5
CHRONIC 2016 53	0	1	0	0.114288	6
CHRONIC 2016 53	0	1	0	0.0818465	7
CHRONIC 2016 53	0	1	0	0.0408319	14
CHRONIC 2016 53	0	1	0	0.00331894	21
CHRONIC 2016 53	0	1	0	0.122462	28
CHRONIC 2016 53	0	1	0	1.72187	35
CHRONIC 2016 59	0	1	0	1	0
CHRONIC 2016 59	0	1	0	0.341193	6
CHRONIC 2016 59	0	1	0	0.380189	7
CHRONIC 2016 59	0	1	0	0.276694	14
CHRONIC 2016 59	0	1	0	0.0552077	21
CHRONIC 2016 59	0	1	0	0.146555	28
CHRONIC 2016 59	0	1	0	0.390841	35
CHRONIC 2016 60	0	1	0	1	0
CHRONIC 2016 60	0	1	0	3.39625	1
CHRONIC 2016 60	0	1	0	6.66807	2
CHRONIC 2016 60	0	1	0	2.0893	3
CHRONIC 2016 60	0	1	0	2.58226	4
CHRONIC 2016 60	0	1	0	8.79023	5
CHRONIC 2016 60	0	1	0	11.4025	6
CHRONIC 2016 60	0	1	0	5.49541	7
CHRONIC 2016 60	0	1	0	0.206063	14
CHRONIC 2016 60	0	1	0	0.92045	23
CHRONIC 2016 60	0	1	0	0.63082	28
CHRONIC 2016 60	0	1	0	2.79254	35
CHRONIC 2016 62	0	1	0	1	0
CHRONIC 2016 62	0	1	0	1.27644	1
CHRONIC 2016 62	0	1	0	0.562341	2
CHRONIC 2016 62	0	1	0	0.115345	3
CHRONIC 2016 62	0	1	0	0.0827942	4
CHRONIC 2016 62	0	1	0	0.0138038	5
CHRONIC 2016 62	0	1	0	0.0535797	6
CHRONIC 2016 62	0	1	0	0.092045	7
CHRONIC 2016 62	0	1	0	0.0331894	14
CHRONIC 2016 62	0	1	0	0.0229615	21
CHRONIC 2016 62	0	1	0	0.0172584	28
CHRONIC 2016 62	0	1	1	1.43219	33
CHRONIC 2016 63	0	1	0	1	0
CHRONIC 2016 63	0	1	0	2.20293	1
CHRONIC 2016 63	0	1	0	2.61818	2
CHRONIC 2016 63	0	1	0	2.58226	3
CHRONIC 2016 63	0	1	0	2.63633	4
CHRONIC 2016 63	0	1	0	4.39542	5
CHRONIC 2016 63	0	1	0	4.3451	6
CHRONIC 2016 63	0	1	0	4.53942	7
CHRONIC 2016 63	0	1	0	5.03501	14
CHRONIC 2016 63	0	1	0	0.653131	35
CHRONIC 2016 68	0	1	0	1	0
CHRONIC 2016 68	0	1	0	4.43609	1
CHRONIC 2016 68	0	1	0	2.07491	2
CHRONIC 2016 68	0	1	0	1.1995	3
CHRONIC 2016 68	0	1	0	8.59013	4
CHRONIC 2016 68	0	1	1	1.72187	5
CHRONIC 2016 7	0	1	0	1	0
CHRONIC 2016 7	0	1	0	0.439542	1
CHRONIC 2016 7	0	1	0	0.9977	2
CHRONIC 2016 7	0	1	0	0.816582	3
CHRONIC 2016 7	0	1	0	2.05589	4
CHRONIC 2016 7	0	1	0	3.64754	5
CHRONIC 2016 7	0	1	0	1.28233	6
CHRONIC 2016 7	0	1	0	1.3213	7
CHRONIC 2016 7	0	1	0	2.72898	14
CHRONIC 2016 7	0	1	0	1.37404	21
CHRONIC 2016 7	0	1	0	3.3266	28
CHRONIC 2016 7	0	1	0	0.889201	35
CHRONIC 2016 71	0	1	0	1	0
CHRONIC 2016 71	0	1	0	0.134276	1
CHRONIC 2016 71	0	1	0	0.460257	2
CHRONIC 2016 71	0	1	0	0.688652	3
CHRONIC 2016 71	0	1	0	0.506991	4
CHRONIC 2016 71	0	1	0	0.977237	5
CHRONIC 2016 71	0	1	0	3.58922	6
CHRONIC 2016 71	0	1	0	1.23595	7
CHRONIC 2016 71	0	1	0	0.0433511	14
CHRONIC 2016 71	0	1	0	0.0457088	21
CHRONIC 2016 71	0	1	0	0.274157	28
CHRONIC 2016 71	0	1	0	0.0571479	35
CHRONIC 2016 74	0	1	0	1	0
CHRONIC 2016 74	0	1	0	1.14815	1
CHRONIC 2016 74	0	1	0	0.948418	2
CHRONIC 2016 74	0	1	0	1.30617	3
CHRONIC 2016 74	0	1	0	3.26588	4
CHRONIC 2016 74	0	1	0	7.58578	5
CHRONIC 2016 74	0	1	0	9.24698	6
CHRONIC 2016 74	0	1	0	2.76694	7
CHRONIC 2016 74	0	1	0	1.95434	14
CHRONIC 2016 74	0	1	0	5.09331	23
CHRONIC 2016 74	0	1	0	1.47539	28
CHRONIC 2016 74	0	1	0	1.00693	35
CHRONIC 2016 82	0	1	0	1	0
CHRONIC 2016 82	0	1	0	4.10204	3
CHRONIC 2016 82	0	1	0	4.52898	4
CHRONIC 2016 82	0	1	0	2.75423	5
CHRONIC 2016 82	0	1	0	2.31739	6
CHRONIC 2016 82	0	1	0	9.81748	13
CHRONIC 2016 82	0	1	0	0.0857038	20
CHRONIC 2016 82	0	1	0	0.0335738	27
CHRONIC 2016 82	0	1	0	0.187932	34
CHRONIC 2016 83	0	1	0	1	0
CHRONIC 2016 83	0	1	0	0.152757	1
CHRONIC 2016 83	0	1	0	0.150661	2
CHRONIC 2016 83	0	1	0	0.174181	3
CHRONIC 2016 83	0	1	0	0.261818	5
CHRONIC 2016 83	0	1	0	0.253513	6
CHRONIC 2016 83	0	1	0	0.463447	7
CHRONIC 2016 83	0	1	0	1.93642	16
CHRONIC 2016 83	0	1	0	2.5704	22
CHRONIC 2016 83	0	1	0	0.486407	28
CHRONIC 2016 83	0	1	0	0.721107	35
CHRONIC 2016 84	0	1	0	1	0
CHRONIC 2016 84	0	1	0	0.877001	1
CHRONIC 2016 84	0	1	0	2.62422	2
CHRONIC 2016 84	0	1	0	0.668344	3
CHRONIC 2016 84	0	1	0	1.24451	4
CHRONIC 2016 84	0	1	0	2.34963	5
CHRONIC 2016 84	0	1	0	0.726106	6
CHRONIC 2016 84	0	1	1	0.0316957	11
CHRONIC 2016 85	0	1	0	1	0
CHRONIC 2016 85	0	1	0	1.18304	1
CHRONIC 2016 85	0	1	0	0.864968	2
CHRONIC 2016 85	0	1	0	1.8578	3
CHRONIC 2016 85	0	1	0	1.18577	4
CHRONIC 2016 85	0	1	0	4.2658	5
CHRONIC 2016 85	0	1	0	0.590201	6
CHRONIC 2016 85	0	1	0	1.80302	7
CHRONIC 2016 85	0	1	0	2.41546	14
CHRONIC 2016 85	0	1	0	0.0792501	21
CHRONIC 2016 85	0	1	0	0.389942	28
CHRONIC 2016 85	0	1	0	0.866962	35
CHRONIC 2016 86	0	1	0	1	0
CHRONIC 2016 86	0	1	0	1.55955	1
CHRONIC 2016 86	0	1	0	4.4157	3
CHRONIC 2016 86	0	1	0	4.13048	4
CHRONIC 2016 86	0	1	0	3.77572	5
CHRONIC 2016 86	0	1	0	3.36512	6
CHRONIC 2016 86	0	1	0	2.82488	7
CHRONIC 2016 86	0	1	0	18.8799	14
CHRONIC 2016 86	0	1	0	0.0284446	21
CHRONIC 2016 86	0	1	0	2.37684	28
CHRONIC 2016 86	0	1	0	2.23357	35
CHRONIC 2016 88	0	1	0	1	0
CHRONIC 2016 88	0	1	0	2.22331	1
CHRONIC 2016 88	0	1	0	0.542001	3
CHRONIC 2016 88	0	1	0	0.537032	4
CHRONIC 2016 88	0	1	0	0.476431	5
CHRONIC 2016 88	0	1	0	0.488652	6
CHRONIC 2016 88	0	1	0	0.300608	7
CHRONIC 2016 88	0	1	0	0.187499	14
CHRONIC 2016 88	0	1	0	0.0682339	21
CHRONIC 2016 88	0	1	0	0.0421696	28
CHRONIC 2016 9	0	1	0	1	0
CHRONIC 2016 9	0	1	0	0.414	1
CHRONIC 2016 9	0	1	0	1.1324	2
CHRONIC 2016 9	0	1	0	1.88365	3
CHRONIC 2016 9	0	1	0	11.6681	4
CHRONIC 2016 9	0	1	0	6.45654	5
CHRONIC 2016 9	0	1	0	8.93305	6
CHRONIC 2016 9	0	1	0	0.794328	7
CHRONIC 2016 9	0	1	0	0.189234	14
CHRONIC 2016 9	0	1	0	0.198609	21
CHRONIC 2016 9	0	1	0	0.561048	28
CHRONIC 2016 9	0	1	0	0.931108	35
CHRONIC 2016 91	0	1	0	1	0
CHRONIC 2016 91	0	1	0	0.659174	1
CHRONIC 2016 91	0	1	0	0.680769	2
CHRONIC 2016 91	0	1	0	0.381944	3
CHRONIC 2016 91	0	1	0	0.402717	4
CHRONIC 2016 91	0	1	0	0.376704	5
CHRONIC 2016 91	0	1	0	0.202768	6
CHRONIC 2016 91	0	1	0	0.0753356	7
CHRONIC 2016 91	0	1	0	0.33037	14
CHRONIC 2016 91	0	1	0	0.0751623	21
CHRONIC 2016 93	0	1	0	1	0
CHRONIC 2016 93	0	1	0	1.28233	1
CHRONIC 2016 93	0	1	0	0.443609	2
CHRONIC 2016 93	0	1	0	0.164816	3
CHRONIC 2016 93	0	1	0	0.512861	4
CHRONIC 2016 93	0	1	0	0.399945	5
CHRONIC 2016 93	0	1	0	1.34896	6
CHRONIC 2016 93	0	1	0	0.864968	7
CHRONIC 2016 93	0	1	0	9.2683	14
CHRONIC 2016 93	0	1	0	0.168655	23
CHRONIC 2016 93	0	1	0	0.266015	28
CHRONIC 2016 93	0	1	0	0.714496	35
CHRONIC 2016 94	0	1	0	1	0
CHRONIC 2016 94	0	1	0	0.57544	1
CHRONIC 2016 94	0	1	0	0.418794	2
CHRONIC 2016 94	0	1	0	0.583445	3
CHRONIC 2016 94	0	1	0	0.595662	4
CHRONIC 2016 94	0	1	0	1.45546	5
CHRONIC 2016 94	0	1	0	1.66341	6
CHRONIC 2016 94	0	1	0	0.699842	7
CHRONIC 2016 94	0	1	0	258.821	14
CHRONIC 2016 94	0	1	0	76.7361	23
CHRONIC 2016 94	0	1	0	100.903	28
CHRONIC 2016 94	0	1	0	2.07014	35
CHRONIC 2016 95	0	1	0	1	0
CHRONIC 2016 95	0	1	0	0.977237	1
CHRONIC 2016 95	0	1	1	0.162555	2
CHRONIC 2016 97	0	1	0	1	0
CHRONIC 2016 97	0	1	0	0.0601174	1
CHRONIC 2016 97	0	1	0	0.133352	2
CHRONIC 2016 97	0	1	0	0.242103	3
CHRONIC 2016 97	0	1	0	0.181134	4
CHRONIC 2016 97	0	1	0	0.20797	5
CHRONIC 2016 97	0	1	0	0.226986	6
CHRONIC 2016 97	0	1	0	0.258226	7
CHRONIC 2016 97	0	1	0	0.521195	14
CHRONIC 2016 97	0	1	0	0.216272	21
CHRONIC 2016 97	0	1	0	0.105682	29
CHRONIC 2016 97	0	1	0	0.136773	35
CHRONIC 2016 99	0	1	0	1	0
CHRONIC 2016 99	0	1	0	0.205589	1
CHRONIC 2016 99	0	1	0	1.88799	2
CHRONIC 2016 99	0	1	0	2.85759	3
CHRONIC 2016 99	0	1	0	15.0314	4
CHRONIC 2016 99	0	1	0	16.4437	5
CHRONIC 2016 99	0	1	0	75.3356	6
CHRONIC 2016 99	0	1	0	56.4937	7
CHRONIC 2016 99	0	1	1	4570.88	10
CHRONIC 2017 10	0	1	0	1	0
CHRONIC 2017 10	0	1	0	1.10154	1
CHRONIC 2017 10	0	1	0	2.04644	2
CHRONIC 2017 10	0	1	0	1.66725	3
CHRONIC 2017 10	0	1	0	1.37721	4
CHRONIC 2017 10	0	1	0	1.68655	5
CHRONIC 2017 10	0	1	0	31.1889	6
CHRONIC 2017 10	0	1	0	7.21107	7
CHRONIC 2017 10	0	1	0	8.07235	14
CHRONIC 2017 10	0	1	0	0.571479	21
CHRONIC 2017 10	0	1	0	73.2824	28
CHRONIC 2017 10	0	1	0	0.758578	35
CHRONIC 2017 12	0	1	0	1	0
CHRONIC 2017 12	0	1	0	2.37684	1
CHRONIC 2017 12	0	1	0	1.01625	2
CHRONIC 2017 12	0	1	0	26.1216	3
CHRONIC 2017 12	0	1	0	12.7057	4
CHRONIC 2017 12	0	1	0	23.2809	5
CHRONIC 2017 12	0	1	1	14.0347	6
CHRONIC 2017 15	0	1	0	1	0
CHRONIC 2017 15	0	1	0	0.94189	2
CHRONIC 2017 15	0	1	0	0.128825	3
CHRONIC 2017 15	0	1	0	0.298538	4
CHRONIC 2017 15	0	1	0	0.057544	5
CHRONIC 2017 15	0	1	0	0.225424	6
CHRONIC 2017 15	0	1	0	0.404576	7
CHRONIC 2017 15	0	1	0	0.384592	8
CHRONIC 2017 15	0	1	0	0.944061	15
CHRONIC 2017 15	0	1	0	0.0504661	22
CHRONIC 2017 15	0	1	0	0.175388	29
CHRONIC 2017 15	0	1	0	0.648634	36
CHRONIC 2017 18	0	1	0	1	0
CHRONIC 2017 18	0	1	0	2.59418	1
CHRONIC 2017 18	0	1	0	0.366438	2
CHRONIC 2017 18	0	1	0	0.534564	3
CHRONIC 2017 18	0	1	0	1.00693	4
CHRONIC 2017 18	0	1	0	0.291743	5
CHRONIC 2017 18	0	1	0	0.635331	6
CHRONIC 2017 18	0	1	0	0.488652	7
CHRONIC 2017 18	0	1	0	7.99834	14
CHRONIC 2017 18	0	1	0	1.8197	21
CHRONIC 2017 18	0	1	0	1.38357	35
CHRONIC 2017 2	0	1	0	1	0
CHRONIC 2017 2	0	1	0	0.297228	1
CHRONIC 2017 2	0	1	0	1.24764	2
CHRONIC 2017 2	0	1	0	0.918521	3
CHRONIC 2017 2	0	1	0	1.06191	4
CHRONIC 2017 2	0	1	0	31.1953	5
CHRONIC 2017 2	0	1	0	4.82047	6
CHRONIC 2017 2	0	1	1	5.61163	8
CHRONIC 2017 20	0	1	0	1	0
CHRONIC 2017 20	0	1	0	1.16413	2
CHRONIC 2017 20	0	1	0	0.539511	3
CHRONIC 2017 20	0	1	0	0.468813	4
CHRONIC 2017 20	0	1	0	0.6223	6
CHRONIC 2017 20	0	1	0	2.42661	7
CHRONIC 2017 20	0	1	0	2.03704	8
CHRONIC 2017 20	0	1	0	4.1115	15
CHRONIC 2017 20	0	1	0	3.45939	22
CHRONIC 2017 20	0	1	0	3.01301	29
CHRONIC 2017 20	0	1	0	3.27341	36
CHRONIC 2017 28	0	1	0	1	0
CHRONIC 2017 28	0	1	0	6.91831	2
CHRONIC 2017 28	0	1	0	4.29536	3
CHRONIC 2017 28	0	1	0	10.9901	4
CHRONIC 2017 28	0	1	0	4.47713	5
CHRONIC 2017 28	0	1	0	5.16416	6
CHRONIC 2017 28	0	1	0	53.0884	7
CHRONIC 2017 28	0	1	0	55.7186	8
CHRONIC 2017 28	0	1	0	29.2415	15
CHRONIC 2017 28	0	1	0	90.9913	22
CHRONIC 2017 28	0	1	0	161.436	29
CHRONIC 2017 28	0	1	0	2.80543	36
CHRONIC 2017 29	0	1	0	1	0
CHRONIC 2017 29	0	1	0	0.749894	2
CHRONIC 2017 29	0	1	0	0.137404	3
CHRONIC 2017 29	0	1	0	2.93089	4
CHRONIC 2017 29	0	1	0	0.0547016	5
CHRONIC 2017 29	0	1	0	0.179061	6
CHRONIC 2017 29	0	1	0	0.0034914	7
CHRONIC 2017 29	0	1	0	0.078343	8
CHRONIC 2017 29	0	1	0	0.137721	15
CHRONIC 2017 29	0	1	0	6.71429	22
CHRONIC 2017 29	0	1	0	0.291743	29
CHRONIC 2017 29	0	1	0	0.0247172	34
CHRONIC 2017 34	0	1	0	1	0
CHRONIC 2017 34	0	1	0	2.84446	1
CHRONIC 2017 34	0	1	0	1.6788	2
CHRONIC 2017 34	0	1	0	1.37088	3
CHRONIC 2017 34	0	1	0	0.32434	4
CHRONIC 2017 34	0	1	0	0.230675	5
CHRONIC 2017 34	0	1	0	1.14551	6
CHRONIC 2017 34	0	1	0	1.41579	7
CHRONIC 2017 34	0	1	0	0.204644	14
CHRONIC 2017 34	0	1	0	1.83231	21
CHRONIC 2017 34	0	1	0	0.246604	28
CHRONIC 2017 34	0	1	0	1.3213	35
CHRONIC 2017 35	0	1	0	1	0
CHRONIC 2017 35	0	1	0	0.552077	1
CHRONIC 2017 35	0	1	0	0.78343	2
CHRONIC 2017 35	0	1	0	0.855067	3
CHRONIC 2017 35	0	1	0	0.261216	4
CHRONIC 2017 35	0	1	0	0.216272	5
CHRONIC 2017 35	0	1	0	0.21727	6
CHRONIC 2017 35	0	1	0	0.18197	7
CHRONIC 2017 35	0	1	0	0.408319	14
CHRONIC 2017 35	0	1	0	0.121619	21
CHRONIC 2017 35	0	1	1	0.557186	22
CHRONIC 2017 39	0	1	0	1	0
CHRONIC 2017 39	0	1	0	1.55239	2
CHRONIC 2017 39	0	1	0	1.66725	3
CHRONIC 2017 39	0	1	0	6.09537	4
CHRONIC 2017 39	0	1	0	6.69885	5
CHRONIC 2017 39	0	1	0	4.74242	6
CHRONIC 2017 39	0	1	0	19.9526	7
CHRONIC 2017 39	0	1	0	5.50808	8
CHRONIC 2017 39	0	1	0	3.33426	15
CHRONIC 2017 39	0	1	0	12.735	22
CHRONIC 2017 39	0	1	0	0.993116	29
CHRONIC 2017 39	0	1	0	1.46893	36
CHRONIC 2017 43	0	1	0	1	0
CHRONIC 2017 43	0	1	0	1.66725	2
CHRONIC 2017 43	0	1	0	4.1783	3
CHRONIC 2017 43	0	1	0	2.85759	4
CHRONIC 2017 43	0	1	0	2.61216	5
CHRONIC 2017 43	0	1	0	4.58142	7
CHRONIC 2017 43	0	1	0	3.36512	8
CHRONIC 2017 43	0	1	0	5.22396	15
CHRONIC 2017 43	0	1	0	0.935406	22
CHRONIC 2017 43	0	1	0	0.719449	29
CHRONIC 2017 43	0	1	0	0.726106	33
CHRONIC 2017 44	0	1	0	1	0
CHRONIC 2017 44	0	1	0	2.10378	2
CHRONIC 2017 44	0	1	0	5.42001	3
CHRONIC 2017 44	0	1	0	3.41193	4
CHRONIC 2017 44	0	1	0	0.159221	5
CHRONIC 2017 44	0	1	0	2.54683	6
CHRONIC 2017 44	0	1	0	15.7761	7
CHRONIC 2017 44	0	1	0	2.13304	8
CHRONIC 2017 44	0	1	0	3.65595	15
CHRONIC 2017 44	0	1	0	0.33266	22
CHRONIC 2017 44	0	1	0	3.86367	29
CHRONIC 2017 44	0	1	0	0.25293	36
CHRONIC 2017 46	0	1	0	1	0
CHRONIC 2017 46	0	1	0	3.04088	2
CHRONIC 2017 46	0	1	0	1.35207	3
CHRONIC 2017 46	0	1	0	1.30317	4
CHRONIC 2017 46	0	1	0	0.619441	5
CHRONIC 2017 46	0	1	0	1.91713	6
CHRONIC 2017 46	0	1	0	1.99986	7
CHRONIC 2017 46	0	1	0	1.76198	8
CHRONIC 2017 46	0	1	0	0.151356	15
CHRONIC 2017 46	0	1	0	0.297852	22
CHRONIC 2017 46	0	1	0	0.33266	29
CHRONIC 2017 46	0	1	0	1.03514	36
CHRONIC 2017 5	0	1	0	1	0
CHRONIC 2017 5	0	1	0	0.885116	1
CHRONIC 2017 5	0	1	0	0.0165959	2
CHRONIC 2017 5	0	1	0	0.238781	3
CHRONIC 2017 5	0	1	0	0.138676	4
CHRONIC 2017 5	0	1	0	0.189234	5
CHRONIC 2017 5	0	1	0	0.105196	6
CHRONIC 2017 5	0	1	0	1.54525	7
CHRONIC 2017 5	0	1	0	1.07399	14
CHRONIC 2017 5	0	1	0	0.28119	21
CHRONIC 2017 5	0	1	0	0.309742	28
CHRONIC 2017 5	0	1	0	0.389045	35
CHRONIC 2017 54	0	1	0	1	0
CHRONIC 2017 54	0	1	0	0.809096	2
CHRONIC 2017 54	0	1	0	0.0567545	3
CHRONIC 2017 54	0	1	0	0.0337287	4
CHRONIC 2017 54	0	1	0	0.0480839	5
CHRONIC 2017 54	0	1	0	0.149968	6
CHRONIC 2017 54	0	1	0	0.391742	7
CHRONIC 2017 54	0	1	0	0.174181	8
CHRONIC 2017 54	0	1	0	2.2856	15
CHRONIC 2017 54	0	1	0	0.57544	22
CHRONIC 2017 54	0	1	0	0.256448	29
CHRONIC 2017 54	0	1	0	0.0756833	36
CHRONIC 2017 59	0	1	0	1	0
CHRONIC 2017 59	0	1	0	1.41254	2
CHRONIC 2017 59	0	1	0	6.0256	3
CHRONIC 2017 59	0	1	0	0.390841	4
CHRONIC 2017 59	0	1	0	14.8936	5
CHRONIC 2017 59	0	1	0	0.578096	6
CHRONIC 2017 59	0	1	0	3.74111	7
CHRONIC 2017 59	0	1	0	0.153109	8
CHRONIC 2017 59	0	1	0	0.567545	15
CHRONIC 2017 59	0	1	0	0.0502343	22
CHRONIC 2017 59	0	1	0	0.0578096	29
CHRONIC 2017 59	0	1	0	0.224905	34
CHRONIC 2017 61	0	1	0	1	0
CHRONIC 2017 61	0	1	0	4.00867	1
CHRONIC 2017 61	0	1	0	0.190108	2
CHRONIC 2017 61	0	1	0	0.0660693	3
CHRONIC 2017 61	0	1	0	0.115611	4
CHRONIC 2017 61	0	1	0	0.0547016	5
CHRONIC 2017 61	0	1	0	0.0762079	6
CHRONIC 2017 61	0	1	0	0.299226	12
CHRONIC 2017 61	0	1	0	0.321366	19
CHRONIC 2017 61	0	1	0	0.101859	27
CHRONIC 2017 61	0	1	0	0.111944	33
CHRONIC 2017 63	0	1	0	1	0
CHRONIC 2017 63	0	1	0	0.845279	2
CHRONIC 2017 63	0	1	0	0.443609	3
CHRONIC 2017 63	0	1	0	0.359749	4
CHRONIC 2017 63	0	1	0	0.679204	5
CHRONIC 2017 63	0	1	0	0.879023	6
CHRONIC 2017 63	0	1	0	0.618016	7
CHRONIC 2017 63	0	1	0	15.1356	15
CHRONIC 2017 63	0	1	0	2.13796	22
CHRONIC 2017 63	0	1	0	8.79023	29
CHRONIC 2017 63	0	1	0	1.59221	36
CHRONIC 2017 74	0	1	0	1	0
CHRONIC 2017 74	0	1	0	1.8239	2
CHRONIC 2017 74	0	1	0	1.19674	3
CHRONIC 2017 74	0	1	0	1.71396	4
CHRONIC 2017 74	0	1	0	0.578096	5
CHRONIC 2017 74	0	1	0	0.524807	6
CHRONIC 2017 74	0	1	0	0.328852	7
CHRONIC 2017 74	0	1	0	0.86896	8
CHRONIC 2017 74	0	1	0	27.8612	15
CHRONIC 2017 74	0	1	1	164.816	18

## Sheet: fig 2b
id	incident	chronic	clinical_malaria	parasite_multiplication_rate
ACUTE 2015 10	1	0	1	7.8343
ACUTE 2015 13	1	0	0	7.63836
ACUTE 2015 13	1	0	0	2.18776
ACUTE 2015 13	1	0	0	5.63638
ACUTE 2015 13	1	0	0	11.6681
ACUTE 2015 13	1	0	0	17.4985
ACUTE 2015 13	1	0	0	8.27942
ACUTE 2015 13	1	0	1	19.2752
ACUTE 2015 14	1	0	0	3.20627
ACUTE 2015 14	1	0	0	38.9942
ACUTE 2015 14	1	0	1	4.4978
ACUTE 2015 18	1	0	0	47.7727
ACUTE 2015 18	1	0	1	2.20709
ACUTE 2015 19	1	0	0	2.71019
ACUTE 2015 19	1	0	0	5.02343
ACUTE 2015 19	1	0	1	8.59014
ACUTE 2015 21	1	0	0	5.28445
ACUTE 2015 21	1	0	0	5.91562
ACUTE 2015 22	1	0	0	2.40436
ACUTE 2015 22	1	0	0	1.2106
ACUTE 2015 22	1	0	0	1.3213
ACUTE 2015 22	1	0	0	5.92925
ACUTE 2015 22	1	0	0	8.8308
ACUTE 2015 22	1	0	0	0.174181
ACUTE 2015 27	1	0	0	3.46737
ACUTE 2015 27	1	0	1	14.5788
ACUTE 2015 28	1	0	0	0.15417
ACUTE 2015 28	1	0	0	0.291072
ACUTE 2015 28	1	0	1	3.21366
ACUTE 2015 29	1	0	0	1.87499
ACUTE 2015 29	1	0	0	509.331
ACUTE 2015 29	1	0	0	21.0863
ACUTE 2015 29	1	0	0	7.43019
ACUTE 2015 29	1	0	1	4.45656
ACUTE 2015 3	1	0	0	2.61216
ACUTE 2015 3	1	0	1	18.1552
ACUTE 2015 31	1	0	0	9.1622
ACUTE 2015 31	1	0	0	29.1072
ACUTE 2015 31	1	0	0	12.5603
ACUTE 2015 31	1	0	1	49.6592
ACUTE 2015 33	1	0	0	2.32809
ACUTE 2015 33	1	0	0	18.8365
ACUTE 2015 33	1	0	1	24.3781
ACUTE 2015 36	1	0	0	2.01372
ACUTE 2015 36	1	0	0	74.131
ACUTE 2015 36	1	0	1	5.2723
ACUTE 2015 40	1	0	0	2.97852
ACUTE 2015 40	1	0	0	9.33254
ACUTE 2015 40	1	0	0	3.87258
ACUTE 2015 45	1	0	0	3.3266
ACUTE 2015 45	1	0	0	49.8884
ACUTE 2015 45	1	0	0	16.5577
ACUTE 2015 45	1	0	0	19.2752
ACUTE 2015 45	1	0	1	7.85236
ACUTE 2015 47	1	0	0	8.05378
ACUTE 2015 47	1	0	0	3.04088
ACUTE 2015 47	1	0	0	30.761
ACUTE 2015 47	1	0	0	19.4984
ACUTE 2015 47	1	0	1	36.3915
ACUTE 2015 49	1	0	0	22.0293
ACUTE 2015 52	1	0	1	7.92501
ACUTE 2015 55	1	0	0	6.54636
ACUTE 2015 55	1	0	1	29.7852
ACUTE 2015 6	1	0	0	0.428549
ACUTE 2015 6	1	0	0	20.4644
ACUTE 2015 6	1	0	0	3.55631
ACUTE 2015 6	1	0	0	3.33426
ACUTE 2015 7	1	0	1	6.35331
ACUTE 2017 12	1	0	0	3.87258
ACUTE 2017 12	1	0	1	11.5782
ACUTE 2017 13	1	0	0	72.1107
ACUTE 2017 16	1	0	0	198.153
ACUTE 2017 16	1	0	0	10.666
ACUTE 2017 16	1	0	0	20.8449
ACUTE 2017 16	1	0	0	24.6037
ACUTE 2017 16	1	0	0	15.8489
ACUTE 2017 16	1	0	1	0.963396
ACUTE 2017 17	1	0	0	10.7647
ACUTE 2017 17	1	0	0	56.6239
ACUTE 2017 17	1	0	1	38.9045
ACUTE 2017 18	1	0	0	1.55239
ACUTE 2017 18	1	0	0	1.6788
ACUTE 2017 18	1	0	0	6.23735
ACUTE 2017 18	1	0	0	2.44343
ACUTE 2017 18	1	0	0	0.301301
ACUTE 2017 18	1	0	0	1.20226
ACUTE 2017 22	1	0	0	27.9254
ACUTE 2017 22	1	0	0	13.1522
ACUTE 2017 22	1	0	0	86.2979
ACUTE 2017 22	1	0	0	40.1791
ACUTE 2017 22	1	0	0	2.99226
ACUTE 2017 22	1	0	0	1.07152
ACUTE 2017 28	1	0	0	4.79733
ACUTE 2017 28	1	0	1	11.3753
ACUTE 2017 29	1	0	0	5.63638
ACUTE 2017 29	1	0	0	104.232
ACUTE 2017 29	1	0	0	1.01158
ACUTE 2017 29	1	0	0	0.05236
ACUTE 2017 29	1	0	0	0.554626
ACUTE 2017 29	1	0	0	1.52405
ACUTE 2017 30	1	0	0	9.33254
ACUTE 2017 30	1	0	0	5.11682
ACUTE 2017 30	1	0	0	0.885116
ACUTE 2017 30	1	0	1	3.89942
ACUTE 2017 31	1	0	0	1.22462
ACUTE 2017 5	1	0	0	1.50314
ACUTE 2017 5	1	0	0	1.14551
ACUTE 2017 5	1	0	1	36.6438
ACUTE 2017 9	1	0	0	5.29663
ACUTE 2017 9	1	0	0	6.80769
ACUTE 2017 9	1	0	1	22.751
CHRONIC 2016 10	0	1	0	4.33511
CHRONIC 2016 10	0	1	0	11.6681
CHRONIC 2016 10	0	1	0	0.765597
CHRONIC 2016 10	0	1	0	1.48252
CHRONIC 2016 10	0	1	0	0.0988553
CHRONIC 2016 10	0	1	0	0.0244343
CHRONIC 2016 106	0	1	0	0.0155239
CHRONIC 2016 106	0	1	0	0.238232
CHRONIC 2016 106	0	1	0	0.483059
CHRONIC 2016 106	0	1	0	0.563638
CHRONIC 2016 106	0	1	0	1.18032
CHRONIC 2016 106	0	1	0	1.04472
CHRONIC 2016 108	0	1	0	1.83654
CHRONIC 2016 108	0	1	0	0.425598
CHRONIC 2016 108	0	1	0	0.430527
CHRONIC 2016 108	0	1	0	0.746449
CHRONIC 2016 108	0	1	0	4.67735
CHRONIC 2016 108	0	1	0	2.93765
CHRONIC 2016 111	0	1	0	3.53183
CHRONIC 2016 111	0	1	0	7.11213
CHRONIC 2016 111	0	1	0	0.442588
CHRONIC 2016 111	0	1	0	5.21195
CHRONIC 2016 111	0	1	0	8.62979
CHRONIC 2016 13	0	1	0	0.481948
CHRONIC 2016 13	0	1	0	1.57398
CHRONIC 2016 13	0	1	0	5.66239
CHRONIC 2016 13	0	1	0	0.814704
CHRONIC 2016 13	0	1	0	0.826038
CHRONIC 2016 13	0	1	0	0.0529663
CHRONIC 2016 14	0	1	0	24.3781
CHRONIC 2016 14	0	1	0	1.09648
CHRONIC 2016 14	0	1	0	0.133968
CHRONIC 2016 14	0	1	0	1.84077
CHRONIC 2016 14	0	1	0	0.437522
CHRONIC 2016 14	0	1	0	0.993116
CHRONIC 2016 15	0	1	0	0.599791
CHRONIC 2016 15	0	1	0	0.457088
CHRONIC 2016 15	0	1	0	0.916221
CHRONIC 2016 15	0	1	0	3.37287
CHRONIC 2016 15	0	1	0	0.901571
CHRONIC 2016 15	0	1	0	0.325837
CHRONIC 2016 18	0	1	0	2.04174
CHRONIC 2016 18	0	1	0	0.261818
CHRONIC 2016 18	0	1	0	1.72584
CHRONIC 2016 18	0	1	0	10.5196
CHRONIC 2016 18	0	1	0	0.9977
CHRONIC 2016 18	0	1	0	0.134276
CHRONIC 2016 20	0	1	0	0.55847
CHRONIC 2016 20	0	1	0	0.963829
CHRONIC 2016 20	0	1	0	0.721107
CHRONIC 2016 20	0	1	0	2.12324
CHRONIC 2016 20	0	1	0	1.01391
CHRONIC 2016 20	0	1	0	0.639735
CHRONIC 2016 21	0	1	0	2.50611
CHRONIC 2016 21	0	1	0	1.20781
CHRONIC 2016 21	0	1	0	0.993116
CHRONIC 2016 21	0	1	0	17.6604
CHRONIC 2016 21	0	1	0	6.51628
CHRONIC 2016 21	0	1	0	0.385478
CHRONIC 2016 24	0	1	0	0.554626
CHRONIC 2016 24	0	1	0	0.545758
CHRONIC 2016 24	0	1	0	1.47911
CHRONIC 2016 24	0	1	0	0.69024
CHRONIC 2016 24	0	1	0	0.261216
CHRONIC 2016 24	0	1	0	0.47863
CHRONIC 2016 32	0	1	0	0.53827
CHRONIC 2016 32	0	1	0	2.73527
CHRONIC 2016 32	0	1	0	23.4423
CHRONIC 2016 32	0	1	0	10.0693
CHRONIC 2016 32	0	1	1	11.9674
CHRONIC 2016 4	0	1	0	5.57186
CHRONIC 2016 4	0	1	0	1.99526
CHRONIC 2016 4	0	1	0	0.464515
CHRONIC 2016 4	0	1	0	2.00447
CHRONIC 2016 4	0	1	0	0.292415
CHRONIC 2016 4	0	1	0	0.266686
CHRONIC 2016 43	0	1	0	0.857038
CHRONIC 2016 43	0	1	0	5.24807
CHRONIC 2016 43	0	1	0	6.4121
CHRONIC 2016 43	0	1	0	1.78649
CHRONIC 2016 43	0	1	0	0.94189
CHRONIC 2016 43	0	1	0	0.219786
CHRONIC 2016 48	0	1	0	0.847227
CHRONIC 2016 48	0	1	0	2.68534
CHRONIC 2016 48	0	1	0	0.671429
CHRONIC 2016 48	0	1	0	0.313329
CHRONIC 2016 48	0	1	0	1.16413
CHRONIC 2016 48	0	1	0	0.563638
CHRONIC 2016 49	0	1	0	0.623735
CHRONIC 2016 49	0	1	0	0.683912
CHRONIC 2016 49	0	1	0	4.72063
CHRONIC 2016 49	0	1	0	17.8649
CHRONIC 2016 49	0	1	1	16.0325
CHRONIC 2016 5	0	1	0	0.0479733
CHRONIC 2016 5	0	1	0	0.86896
CHRONIC 2016 5	0	1	0	2.21309
CHRONIC 2016 5	0	1	0	0.169434
CHRONIC 2016 5	0	1	0	0.245471
CHRONIC 2016 5	0	1	0	0.233884
CHRONIC 2016 53	0	1	0	0.837529
CHRONIC 2016 53	0	1	0	1.1722
CHRONIC 2016 53	0	1	0	0.669885
CHRONIC 2016 53	0	1	0	0.152757
CHRONIC 2016 53	0	1	0	0.203704
CHRONIC 2016 53	0	1	0	0.285102
CHRONIC 2016 60	0	1	0	6.66807
CHRONIC 2016 60	0	1	0	0.615177
CHRONIC 2016 60	0	1	0	0.387258
CHRONIC 2016 60	0	1	0	4.20727
CHRONIC 2016 60	0	1	0	4.4157
CHRONIC 2016 60	0	1	0	0.625173
CHRONIC 2016 62	0	1	0	0.562341
CHRONIC 2016 62	0	1	0	0.0903649
CHRONIC 2016 62	0	1	0	0.147231
CHRONIC 2016 62	0	1	0	0.119674
CHRONIC 2016 62	0	1	0	0.647143
CHRONIC 2016 62	0	1	0	6.66807
CHRONIC 2016 63	0	1	0	2.61818
CHRONIC 2016 63	0	1	0	1.1722
CHRONIC 2016 63	0	1	0	1.00693
CHRONIC 2016 63	0	1	0	1.70216
CHRONIC 2016 63	0	1	0	1.64816
CHRONIC 2016 63	0	1	0	1.03276
CHRONIC 2016 68	0	1	0	2.07491
CHRONIC 2016 68	0	1	0	0.270396
CHRONIC 2016 68	0	1	0	4.14
CHRONIC 2016 68	0	1	1	1.43549
CHRONIC 2016 7	0	1	0	0.9977
CHRONIC 2016 7	0	1	0	1.8578
CHRONIC 2016 7	0	1	0	2.06063
CHRONIC 2016 7	0	1	0	4.46684
CHRONIC 2016 7	0	1	0	0.623735
CHRONIC 2016 7	0	1	0	0.362243
CHRONIC 2016 71	0	1	0	0.460257
CHRONIC 2016 71	0	1	0	5.12861
CHRONIC 2016 71	0	1	0	1.10154
CHRONIC 2016 71	0	1	0	1.41906
CHRONIC 2016 71	0	1	0	7.07946
CHRONIC 2016 71	0	1	0	1.26474
CHRONIC 2016 74	0	1	0	0.948418
CHRONIC 2016 74	0	1	0	1.13763
CHRONIC 2016 74	0	1	0	3.4435
CHRONIC 2016 74	0	1	0	5.80764
CHRONIC 2016 74	0	1	0	2.83139
CHRONIC 2016 74	0	1	0	0.364754
CHRONIC 2016 82	0	1	0	0.671429
CHRONIC 2016 82	0	1	0	0.511682
CHRONIC 2016 83	0	1	0	0.150661
CHRONIC 2016 83	0	1	0	1.14025
CHRONIC 2016 83	0	1	0	1.50314
CHRONIC 2016 83	0	1	0	1.77011
CHRONIC 2016 84	0	1	0	2.62422
CHRONIC 2016 84	0	1	0	0.762079
CHRONIC 2016 84	0	1	0	0.474242
CHRONIC 2016 84	0	1	0	3.5156
CHRONIC 2016 84	0	1	0	0.583445
CHRONIC 2016 85	0	1	0	0.864968
CHRONIC 2016 85	0	1	0	1.57036
CHRONIC 2016 85	0	1	0	1.37088
CHRONIC 2016 85	0	1	0	2.29615
CHRONIC 2016 85	0	1	0	0.497737
CHRONIC 2016 85	0	1	0	0.422669
CHRONIC 2016 86	0	1	0	2.83139
CHRONIC 2016 86	0	1	0	0.855067
CHRONIC 2016 86	0	1	0	0.814704
CHRONIC 2016 86	0	1	0	0.748169
CHRONIC 2016 88	0	1	0	0.243781
CHRONIC 2016 88	0	1	0	0.879023
CHRONIC 2016 88	0	1	0	0.909913
CHRONIC 2016 88	0	1	0	0.630957
CHRONIC 2016 9	0	1	0	1.1324
CHRONIC 2016 9	0	1	0	4.54988
CHRONIC 2016 9	0	1	0	10.3039
CHRONIC 2016 9	0	1	0	3.42768
CHRONIC 2016 9	0	1	0	0.765597
CHRONIC 2016 9	0	1	0	0.123027
CHRONIC 2016 91	0	1	0	0.680769
CHRONIC 2016 91	0	1	0	0.579429
CHRONIC 2016 91	0	1	0	0.591562
CHRONIC 2016 91	0	1	0	0.986279
CHRONIC 2016 91	0	1	0	0.503501
CHRONIC 2016 91	0	1	0	0.199986
CHRONIC 2016 93	0	1	0	0.443609
CHRONIC 2016 93	0	1	0	0.128529
CHRONIC 2016 93	0	1	0	1.15611
CHRONIC 2016 93	0	1	0	2.42661
CHRONIC 2016 93	0	1	0	2.63027
CHRONIC 2016 93	0	1	0	2.16272
CHRONIC 2016 94	0	1	0	0.418794
CHRONIC 2016 94	0	1	0	1.01391
CHRONIC 2016 94	0	1	0	1.42233
CHRONIC 2016 94	0	1	0	2.49459
CHRONIC 2016 94	0	1	0	2.79254
CHRONIC 2016 94	0	1	0	0.480839
CHRONIC 2016 95	0	1	1	0.162555
CHRONIC 2016 97	0	1	0	0.133352
CHRONIC 2016 97	0	1	0	4.02717
CHRONIC 2016 97	0	1	0	1.35831
CHRONIC 2016 97	0	1	0	0.859014
CHRONIC 2016 97	0	1	0	1.25314
CHRONIC 2016 97	0	1	0	1.24165
CHRONIC 2016 99	0	1	0	1.88799
CHRONIC 2016 99	0	1	0	13.8995
CHRONIC 2016 99	0	1	0	7.96159
CHRONIC 2016 99	0	1	0	5.7544
CHRONIC 2016 99	0	1	0	5.01187
CHRONIC 2016 99	0	1	0	3.43558
CHRONIC 2017 10	0	1	0	2.04644
CHRONIC 2017 10	0	1	0	1.51356
CHRONIC 2017 10	0	1	0	0.672977
CHRONIC 2017 10	0	1	0	1.01158
CHRONIC 2017 10	0	1	0	22.6464
CHRONIC 2017 10	0	1	0	4.27563
CHRONIC 2017 12	0	1	0	1.01625
CHRONIC 2017 12	0	1	0	10.9901
CHRONIC 2017 12	0	1	0	12.5026
CHRONIC 2017 12	0	1	0	0.891251
CHRONIC 2017 12	0	1	1	1.1046
CHRONIC 2017 15	0	1	0	0.94189
CHRONIC 2017 15	0	1	0	0.316957
CHRONIC 2017 15	0	1	0	0.446684
CHRONIC 2017 15	0	1	0	0.755092
CHRONIC 2017 15	0	1	0	7.03072
CHRONIC 2017 15	0	1	0	1.70608
CHRONIC 2017 18	0	1	0	0.366438
CHRONIC 2017 18	0	1	0	0.206063
CHRONIC 2017 18	0	1	0	2.74789
CHRONIC 2017 18	0	1	0	0.545758
CHRONIC 2017 18	0	1	0	0.630957
CHRONIC 2017 18	0	1	0	1.67494
CHRONIC 2017 2	0	1	0	1.24764
CHRONIC 2017 2	0	1	0	3.0903
CHRONIC 2017 2	0	1	0	0.851138
CHRONIC 2017 2	0	1	0	33.9625
CHRONIC 2017 2	0	1	0	4.53942
CHRONIC 2017 2	0	1	1	1.16413
CHRONIC 2017 20	0	1	0	1.16413
CHRONIC 2017 20	0	1	0	0.402717
CHRONIC 2017 20	0	1	0	1.32739
CHRONIC 2017 20	0	1	0	3.27341
CHRONIC 2017 28	0	1	0	6.91831
CHRONIC 2017 28	0	1	0	1.58855
CHRONIC 2017 28	0	1	0	1.04232
CHRONIC 2017 28	0	1	0	0.469894
CHRONIC 2017 28	0	1	0	11.8577
CHRONIC 2017 28	0	1	0	10.7895
CHRONIC 2017 29	0	1	0	0.749894
CHRONIC 2017 29	0	1	0	3.90841
CHRONIC 2017 29	0	1	0	0.398107
CHRONIC 2017 29	0	1	0	0.0610942
CHRONIC 2017 29	0	1	0	0.0638264
CHRONIC 2017 29	0	1	0	0.437522
CHRONIC 2017 34	0	1	0	1.6788
CHRONIC 2017 34	0	1	0	0.481948
CHRONIC 2017 34	0	1	0	0.193197
CHRONIC 2017 34	0	1	0	0.168267
CHRONIC 2017 34	0	1	0	3.53183
CHRONIC 2017 34	0	1	0	6.13762
CHRONIC 2017 35	0	1	0	0.78343
CHRONIC 2017 35	0	1	0	1.54882
CHRONIC 2017 35	0	1	0	0.333426
CHRONIC 2017 35	0	1	0	0.25293
CHRONIC 2017 35	0	1	0	0.831764
CHRONIC 2017 35	0	1	0	0.841395
CHRONIC 2017 39	0	1	0	1.55239
CHRONIC 2017 39	0	1	0	3.92645
CHRONIC 2017 39	0	1	0	4.01791
CHRONIC 2017 39	0	1	0	0.778037
CHRONIC 2017 39	0	1	0	2.97852
CHRONIC 2017 39	0	1	0	1.16145
CHRONIC 2017 43	0	1	0	1.66725
CHRONIC 2017 43	0	1	0	1.71396
CHRONIC 2017 43	0	1	0	0.625173
CHRONIC 2017 43	0	1	0	1.75388
CHRONIC 2017 44	0	1	0	2.10378
CHRONIC 2017 44	0	1	0	1.62181
CHRONIC 2017 44	0	1	0	0.0293765
CHRONIC 2017 44	0	1	0	0.746449
CHRONIC 2017 44	0	1	0	99.0832
CHRONIC 2017 44	0	1	0	0.837529
CHRONIC 2017 46	0	1	0	3.04088
CHRONIC 2017 46	0	1	0	0.428549
CHRONIC 2017 46	0	1	0	0.458142
CHRONIC 2017 46	0	1	0	1.47114
CHRONIC 2017 46	0	1	0	3.22849
CHRONIC 2017 46	0	1	0	0.919068
CHRONIC 2017 5	0	1	0	0.0165959
CHRONIC 2017 5	0	1	0	0.269774
CHRONIC 2017 5	0	1	0	8.35603
CHRONIC 2017 5	0	1	0	0.792501
CHRONIC 2017 5	0	1	0	0.758578
CHRONIC 2017 5	0	1	0	8.16582
CHRONIC 2017 54	0	1	0	0.809096
CHRONIC 2017 54	0	1	0	0.0416869
CHRONIC 2017 54	0	1	0	0.847227
CHRONIC 2017 54	0	1	0	4.44631
CHRONIC 2017 54	0	1	0	8.14704
CHRONIC 2017 54	0	1	0	1.16145
CHRONIC 2017 59	0	1	0	1.41254
CHRONIC 2017 59	0	1	0	0.276694
CHRONIC 2017 59	0	1	0	2.47172
CHRONIC 2017 59	0	1	0	1.47911
CHRONIC 2017 59	0	1	0	0.251189
CHRONIC 2017 59	0	1	0	0.26485
CHRONIC 2017 61	0	1	0	0.190108
CHRONIC 2017 61	0	1	0	0.0164816
CHRONIC 2017 61	0	1	0	0.608135
CHRONIC 2017 61	0	1	0	0.827942
CHRONIC 2017 61	0	1	0	0.659174
CHRONIC 2017 63	0	1	0	0.845279
CHRONIC 2017 63	0	1	0	0.425598
CHRONIC 2017 63	0	1	0	1.53109
CHRONIC 2017 63	0	1	0	2.44343
CHRONIC 2017 63	0	1	0	0.909913
CHRONIC 2017 74	0	1	0	1.8239
CHRONIC 2017 74	0	1	0	0.939723
CHRONIC 2017 74	0	1	0	0.483059
CHRONIC 2017 74	0	1	0	0.306196
CHRONIC 2017 74	0	1	0	0.568853
CHRONIC 2017 74	0	1	0	1.65577

## Sheet: fig 3a
id	incident	chronic	clinical_malaria	gams
ACUTE 2015 10	1	0	0	0
ACUTE 2015 10	1	0	0	0
ACUTE 2015 10	1	0	1	0
ACUTE 2015 13	1	0	0	0
ACUTE 2015 13	1	0	0	0
ACUTE 2015 13	1	0	0	0
ACUTE 2015 13	1	0	0	0.026312
ACUTE 2015 13	1	0	0	0
ACUTE 2015 13	1	0	0	0
ACUTE 2015 13	1	0	0	0
ACUTE 2015 13	1	0	0	0
ACUTE 2015 13	1	0	1	0
ACUTE 2015 14	1	0	0	0
ACUTE 2015 14	1	0	0	0.0755544
ACUTE 2015 14	1	0	0	0
ACUTE 2015 14	1	0	0	0
ACUTE 2015 14	1	0	1	0
ACUTE 2015 16	1	0	0	0
ACUTE 2015 16	1	0	1	0
ACUTE 2015 18	1	0	0	0
ACUTE 2015 18	1	0	0	0
ACUTE 2015 18	1	0	0	0
ACUTE 2015 18	1	0	1	0
ACUTE 2015 19	1	0	0	0
ACUTE 2015 19	1	0	0	0
ACUTE 2015 19	1	0	0	0
ACUTE 2015 19	1	0	0	0
ACUTE 2015 19	1	0	1	0
ACUTE 2015 2	1	0	0	0
ACUTE 2015 2	1	0	1	0
ACUTE 2015 21	1	0	0	0
ACUTE 2015 21	1	0	0	0
ACUTE 2015 21	1	0	0	0
ACUTE 2015 21	1	0	0	0
ACUTE 2015 21	1	0	0	0
ACUTE 2015 21	1	0	0	0
ACUTE 2015 21	1	0	0	0
ACUTE 2015 21	1	0	0	0
ACUTE 2015 21	1	0	1	0.0573305
ACUTE 2015 22	1	0	0	0
ACUTE 2015 22	1	0	0	0
ACUTE 2015 22	1	0	0	0
ACUTE 2015 22	1	0	0	0
ACUTE 2015 22	1	0	0	0
ACUTE 2015 22	1	0	0	0
ACUTE 2015 22	1	0	0	0
ACUTE 2015 22	1	0	0	0
ACUTE 2015 22	1	0	0	0
ACUTE 2015 22	1	0	0	15.7355
ACUTE 2015 22	1	0	0	25.0848
ACUTE 2015 27	1	0	0	0
ACUTE 2015 27	1	0	0	0
ACUTE 2015 27	1	0	0	0
ACUTE 2015 27	1	0	1	0
ACUTE 2015 28	1	0	0	0
ACUTE 2015 28	1	0	0	0
ACUTE 2015 28	1	0	0	0
ACUTE 2015 28	1	0	0	0
ACUTE 2015 28	1	0	1	0
ACUTE 2015 29	1	0	0	0
ACUTE 2015 29	1	0	0	0
ACUTE 2015 29	1	0	0	0
ACUTE 2015 29	1	0	0	0
ACUTE 2015 29	1	0	0	0
ACUTE 2015 29	1	0	0	0
ACUTE 2015 29	1	0	1	0
ACUTE 2015 3	1	0	0	0
ACUTE 2015 3	1	0	0	0
ACUTE 2015 3	1	0	0	0.0544634
ACUTE 2015 3	1	0	1	0
ACUTE 2015 31	1	0	0	0
ACUTE 2015 31	1	0	0	0
ACUTE 2015 31	1	0	0	0
ACUTE 2015 31	1	0	0	0
ACUTE 2015 31	1	0	0	0
ACUTE 2015 31	1	0	1	0
ACUTE 2015 33	1	0	0	0
ACUTE 2015 33	1	0	0	0
ACUTE 2015 33	1	0	0	0
ACUTE 2015 33	1	0	0	0
ACUTE 2015 33	1	0	0	0
ACUTE 2015 33	1	0	0	0
ACUTE 2015 33	1	0	1	0
ACUTE 2015 36	1	0	0	0
ACUTE 2015 36	1	0	0	0
ACUTE 2015 36	1	0	0	0
ACUTE 2015 36	1	0	0	0
ACUTE 2015 36	1	0	1	0
ACUTE 2015 39	1	0	0	0
ACUTE 2015 39	1	0	1	0
ACUTE 2015 4	1	0	0	0
ACUTE 2015 4	1	0	1	0
ACUTE 2015 40	1	0	0	0
ACUTE 2015 40	1	0	0	0
ACUTE 2015 40	1	0	0	0
ACUTE 2015 40	1	0	0	0
ACUTE 2015 40	1	0	0	0
ACUTE 2015 40	1	0	0	0
ACUTE 2015 40	1	0	0	0
ACUTE 2015 40	1	0	0	0
ACUTE 2015 40	1	0	1	0
ACUTE 2015 41	1	0	0	0
ACUTE 2015 41	1	0	0	0
ACUTE 2015 41	1	0	0	0
ACUTE 2015 41	1	0	0	0
ACUTE 2015 41	1	0	0	0
ACUTE 2015 41	1	0	0	0
ACUTE 2015 41	1	0	0	0
ACUTE 2015 41	1	0	0	0
ACUTE 2015 41	1	0	1	0
ACUTE 2015 44	1	0	0	0
ACUTE 2015 44	1	0	0	0
ACUTE 2015 44	1	0	0	0
ACUTE 2015 44	1	0	0	0
ACUTE 2015 44	1	0	0	0
ACUTE 2015 44	1	0	0	0
ACUTE 2015 44	1	0	0	0
ACUTE 2015 44	1	0	0	0
ACUTE 2015 44	1	0	0	0.0115227
ACUTE 2015 45	1	0	0	0
ACUTE 2015 45	1	0	0	0
ACUTE 2015 45	1	0	0	0
ACUTE 2015 45	1	0	0	0
ACUTE 2015 45	1	0	0	0
ACUTE 2015 45	1	0	0	0.156529
ACUTE 2015 45	1	0	1	0
ACUTE 2015 47	1	0	0	0
ACUTE 2015 47	1	0	0	0
ACUTE 2015 47	1	0	0	0
ACUTE 2015 47	1	0	0	0
ACUTE 2015 47	1	0	0	0
ACUTE 2015 47	1	0	0	0
ACUTE 2015 47	1	0	1	0
ACUTE 2015 48	1	0	0	0
ACUTE 2015 48	1	0	0	0
ACUTE 2015 48	1	0	0	0
ACUTE 2015 48	1	0	0	0
ACUTE 2015 48	1	0	0	0
ACUTE 2015 48	1	0	0	0
ACUTE 2015 48	1	0	0	0
ACUTE 2015 48	1	0	0	0
ACUTE 2015 48	1	0	0	0
ACUTE 2015 48	1	0	1	0
ACUTE 2015 49	1	0	0	0
ACUTE 2015 49	1	0	0	0
ACUTE 2015 49	1	0	0	0
ACUTE 2015 49	1	0	0	0
ACUTE 2015 49	1	0	0	0
ACUTE 2015 49	1	0	0	0
ACUTE 2015 49	1	0	0	0
ACUTE 2015 49	1	0	1	0
ACUTE 2015 52	1	0	0	0
ACUTE 2015 52	1	0	0	0
ACUTE 2015 52	1	0	1	0
ACUTE 2015 54	1	0	0	0
ACUTE 2015 54	1	0	1	0
ACUTE 2015 55	1	0	0	0
ACUTE 2015 55	1	0	0	0
ACUTE 2015 55	1	0	0	0
ACUTE 2015 55	1	0	1	0
ACUTE 2015 58	1	0	0	0.119116
ACUTE 2015 58	1	0	0	0
ACUTE 2015 58	1	0	0	0.0572756
ACUTE 2015 58	1	0	0	0
ACUTE 2015 58	1	0	0	0
ACUTE 2015 58	1	0	0	0
ACUTE 2015 58	1	0	0	0
ACUTE 2015 58	1	0	0	0
ACUTE 2015 58	1	0	0	0
ACUTE 2015 58	1	0	0	0
ACUTE 2015 58	1	0	0	0
ACUTE 2015 58	1	0	1	0
ACUTE 2015 6	1	0	0	0
ACUTE 2015 6	1	0	0	0
ACUTE 2015 6	1	0	0	0
ACUTE 2015 6	1	0	0	0
ACUTE 2015 6	1	0	0	0
ACUTE 2015 6	1	0	0	0
ACUTE 2015 6	1	0	0	0
ACUTE 2015 6	1	0	0	0
ACUTE 2015 6	1	0	1	0.846389
ACUTE 2015 7	1	0	0	0
ACUTE 2015 7	1	0	0	0
ACUTE 2015 7	1	0	1	0
ACUTE 2017 10	1	0	0	0.0441678
ACUTE 2017 10	1	0	1	0
ACUTE 2017 12	1	0	0	0
ACUTE 2017 12	1	0	0	0
ACUTE 2017 12	1	0	0	0
ACUTE 2017 12	1	0	0	0
ACUTE 2017 12	1	0	1	0
ACUTE 2017 13	1	0	0	0
ACUTE 2017 13	1	0	0	0
ACUTE 2017 13	1	0	1	0
ACUTE 2017 16	1	0	0	0
ACUTE 2017 16	1	0	0	0
ACUTE 2017 16	1	0	0	0
ACUTE 2017 16	1	0	0	0
ACUTE 2017 16	1	0	0	0
ACUTE 2017 16	1	0	0	0
ACUTE 2017 16	1	0	0	0
ACUTE 2017 16	1	0	1	0
ACUTE 2017 17	1	0	0	0
ACUTE 2017 17	1	0	0	0
ACUTE 2017 17	1	0	0	0.0222365
ACUTE 2017 17	1	0	0	0.127919
ACUTE 2017 17	1	0	1	0
ACUTE 2017 18	1	0	0	0
ACUTE 2017 18	1	0	0	0
ACUTE 2017 18	1	0	0	0
ACUTE 2017 18	1	0	0	0
ACUTE 2017 18	1	0	0	0
ACUTE 2017 18	1	0	0	0
ACUTE 2017 18	1	0	0	0
ACUTE 2017 18	1	0	0	0
ACUTE 2017 18	1	0	0	5.3219
ACUTE 2017 18	1	0	0	5.50088
ACUTE 2017 18	1	0	0	2.23359
ACUTE 2017 18	1	0	0	2.57071
ACUTE 2017 19	1	0	0	0
ACUTE 2017 19	1	0	1	0
ACUTE 2017 20	1	0	0	77.1673
ACUTE 2017 22	1	0	0	0
ACUTE 2017 22	1	0	0	0
ACUTE 2017 22	1	0	0	0
ACUTE 2017 22	1	0	0	0
ACUTE 2017 22	1	0	0	0
ACUTE 2017 22	1	0	0	0
ACUTE 2017 22	1	0	0	0
ACUTE 2017 22	1	0	0	0
ACUTE 2017 22	1	0	1	0
ACUTE 2017 26	1	0	0	0
ACUTE 2017 26	1	0	1	0
ACUTE 2017 28	1	0	0	0
ACUTE 2017 28	1	0	0	0
ACUTE 2017 28	1	0	0	0
ACUTE 2017 28	1	0	1	0
ACUTE 2017 29	1	0	0	0
ACUTE 2017 29	1	0	0	0
ACUTE 2017 29	1	0	0	0
ACUTE 2017 29	1	0	0	0.103789
ACUTE 2017 29	1	0	0	0
ACUTE 2017 29	1	0	0	0.0110436
ACUTE 2017 29	1	0	0	0.437197
ACUTE 2017 29	1	0	0	1.66401
ACUTE 2017 29	1	0	0	857.189
ACUTE 2017 30	1	0	0	0
ACUTE 2017 30	1	0	0	0
ACUTE 2017 30	1	0	0	0.0234384
ACUTE 2017 30	1	0	0	0
ACUTE 2017 30	1	0	0	0
ACUTE 2017 30	1	0	0	0.516102
ACUTE 2017 30	1	0	1	0
ACUTE 2017 31	1	0	0	0
ACUTE 2017 31	1	0	0	0
ACUTE 2017 31	1	0	0	0
ACUTE 2017 31	1	0	0	0
ACUTE 2017 34	1	0	0	0
ACUTE 2017 34	1	0	1	0
ACUTE 2017 5	1	0	0	0
ACUTE 2017 5	1	0	0	0
ACUTE 2017 5	1	0	0	0.0269622
ACUTE 2017 5	1	0	0	0.0309715
ACUTE 2017 5	1	0	1	0
ACUTE 2017 9	1	0	0	0
ACUTE 2017 9	1	0	0	0
ACUTE 2017 9	1	0	0	0.0122029
ACUTE 2017 9	1	0	0	0.0574157
ACUTE 2017 9	1	0	1	0
CHRONIC 2016 10	0	1	0	0
CHRONIC 2016 10	0	1	0	0
CHRONIC 2016 10	0	1	0	0
CHRONIC 2016 10	0	1	0	0
CHRONIC 2016 10	0	1	0	0
CHRONIC 2016 10	0	1	0	0
CHRONIC 2016 10	0	1	0	0.0925399
CHRONIC 2016 10	0	1	0	0.0993364
CHRONIC 2016 10	0	1	0	3.69306
CHRONIC 2016 10	0	1	1	6.75615
CHRONIC 2016 106	0	1	0	89.5406
CHRONIC 2016 106	0	1	0	177.235
CHRONIC 2016 106	0	1	0	200.325
CHRONIC 2016 106	0	1	0	183.045
CHRONIC 2016 106	0	1	0	139.151
CHRONIC 2016 106	0	1	0	108.135
CHRONIC 2016 106	0	1	0	131.681
CHRONIC 2016 106	0	1	0	51.8033
CHRONIC 2016 106	0	1	0	34.1841
CHRONIC 2016 106	0	1	0	6.93793
CHRONIC 2016 106	0	1	0	2.34661
CHRONIC 2016 106	0	1	0	2.67092
CHRONIC 2016 108	0	1	0	10.1278
CHRONIC 2016 108	0	1	0	0.583884
CHRONIC 2016 108	0	1	0	0.534284
CHRONIC 2016 108	0	1	0	0.446962
CHRONIC 2016 108	0	1	0	0.849098
CHRONIC 2016 108	0	1	0	1.44555
CHRONIC 2016 108	0	1	0	3.25859
CHRONIC 2016 108	0	1	0	1.96701
CHRONIC 2016 108	0	1	0	1.87177
CHRONIC 2016 108	0	1	0	2.03011
CHRONIC 2016 111	0	1	0	26.8545
CHRONIC 2016 111	0	1	0	22.9061
CHRONIC 2016 111	0	1	0	29.1895
CHRONIC 2016 111	0	1	0	23.5085
CHRONIC 2016 111	0	1	0	18.4247
CHRONIC 2016 111	0	1	0	24.3177
CHRONIC 2016 111	0	1	0	15.5526
CHRONIC 2016 111	0	1	0	13.6405
CHRONIC 2016 111	0	1	0	10.9657
CHRONIC 2016 111	0	1	0	12.7238
CHRONIC 2016 111	0	1	0	7.03961
CHRONIC 2016 13	0	1	0	8.93949
CHRONIC 2016 13	0	1	0	18.1687
CHRONIC 2016 13	0	1	0	0.427205
CHRONIC 2016 13	0	1	0	10.6976
CHRONIC 2016 13	0	1	0	4.44445
CHRONIC 2016 13	0	1	0	13.3217
CHRONIC 2016 13	0	1	0	13.7419
CHRONIC 2016 13	0	1	0	0.444486
CHRONIC 2016 13	0	1	0	0.939074
CHRONIC 2016 13	0	1	0	23.6727
CHRONIC 2016 13	0	1	0	9.22706
CHRONIC 2016 13	0	1	0	7.84763
CHRONIC 2016 14	0	1	0	0.609338
CHRONIC 2016 14	0	1	0	0.571202
CHRONIC 2016 14	0	1	0	19.8963
CHRONIC 2016 14	0	1	0	0.387027
CHRONIC 2016 14	0	1	0	0.313265
CHRONIC 2016 14	0	1	0	0.119636
CHRONIC 2016 14	0	1	0	0.337934
CHRONIC 2016 14	0	1	0	15.6178
CHRONIC 2016 14	0	1	0	18.5539
CHRONIC 2016 14	0	1	0	0.318501
CHRONIC 2016 14	0	1	0	2.7017
CHRONIC 2016 14	0	1	0	5.95542
CHRONIC 2016 15	0	1	0	7.22601
CHRONIC 2016 15	0	1	0	6.24213
CHRONIC 2016 15	0	1	0	4.87976
CHRONIC 2016 15	0	1	0	2.97798
CHRONIC 2016 15	0	1	0	4.17352
CHRONIC 2016 15	0	1	0	5.33127
CHRONIC 2016 15	0	1	0	3.95941
CHRONIC 2016 15	0	1	0	3.361
CHRONIC 2016 15	0	1	0	3.18419
CHRONIC 2016 15	0	1	0	1.78386
CHRONIC 2016 15	0	1	0	2.26394
CHRONIC 2016 15	0	1	0	6.64814
CHRONIC 2016 18	0	1	0	24.8079
CHRONIC 2016 18	0	1	0	16.8125
CHRONIC 2016 18	0	1	0	12.6831
CHRONIC 2016 18	0	1	0	11.7326
CHRONIC 2016 18	0	1	0	11.9046
CHRONIC 2016 18	0	1	0	11.2926
CHRONIC 2016 18	0	1	0	5.86949
CHRONIC 2016 18	0	1	0	6.35944
CHRONIC 2016 18	0	1	0	10.7208
CHRONIC 2016 18	0	1	0	10.0524
CHRONIC 2016 18	0	1	0	2.10124
CHRONIC 2016 18	0	1	0	11.2396
CHRONIC 2016 20	0	1	0	0.107801
CHRONIC 2016 20	0	1	0	0.124827
CHRONIC 2016 20	0	1	0	0.120585
CHRONIC 2016 20	0	1	0	0.371524
CHRONIC 2016 20	0	1	0	0.294711
CHRONIC 2016 20	0	1	0	0.356288
CHRONIC 2016 20	0	1	0	0.236877
CHRONIC 2016 20	0	1	0	0.149274
CHRONIC 2016 20	0	1	0	0.0866365
CHRONIC 2016 20	0	1	0	0.105438
CHRONIC 2016 20	0	1	0	0.193943
CHRONIC 2016 20	0	1	0	0.525619
CHRONIC 2016 21	0	1	0	15.4775
CHRONIC 2016 21	0	1	0	0.143899
CHRONIC 2016 21	0	1	0	0.11948
CHRONIC 2016 21	0	1	0	0.382195
CHRONIC 2016 21	0	1	0	0.405546
CHRONIC 2016 21	0	1	0	0.454385
CHRONIC 2016 21	0	1	0	0.28702
CHRONIC 2016 21	0	1	0	0.108601
CHRONIC 2016 21	0	1	0	0.0887288
CHRONIC 2016 21	0	1	0	5.98047
CHRONIC 2016 21	0	1	0	8.16375
CHRONIC 2016 21	0	1	0	1.68028
CHRONIC 2016 24	0	1	0	0.933129
CHRONIC 2016 24	0	1	0	2.5031
CHRONIC 2016 24	0	1	0	2.22208
CHRONIC 2016 24	0	1	0	3.07079
CHRONIC 2016 24	0	1	0	4.30709
CHRONIC 2016 24	0	1	0	4.59565
CHRONIC 2016 24	0	1	0	3.25822
CHRONIC 2016 24	0	1	0	5.25282
CHRONIC 2016 24	0	1	0	6.97699
CHRONIC 2016 24	0	1	0	2.78333
CHRONIC 2016 24	0	1	0	2.42974
CHRONIC 2016 24	0	1	0	6.71748
CHRONIC 2016 26	0	1	0	9.42824
CHRONIC 2016 26	0	1	0	0.220833
CHRONIC 2016 26	0	1	0	0.0774577
CHRONIC 2016 26	0	1	0	0.0184104
CHRONIC 2016 26	0	1	0	0
CHRONIC 2016 26	0	1	0	0.0231241
CHRONIC 2016 26	0	1	0	0
CHRONIC 2016 26	0	1	0	0
CHRONIC 2016 26	0	1	0	0
CHRONIC 2016 26	0	1	0	0
CHRONIC 2016 26	0	1	0	0
CHRONIC 2016 32	0	1	0	253.853
CHRONIC 2016 32	0	1	0	320.704
CHRONIC 2016 32	0	1	0	191.835
CHRONIC 2016 32	0	1	0	182.544
CHRONIC 2016 32	0	1	0	156.263
CHRONIC 2016 32	0	1	0	191.96
CHRONIC 2016 32	0	1	1	41.5203
CHRONIC 2016 4	0	1	0	12.1347
CHRONIC 2016 4	0	1	0	17.3262
CHRONIC 2016 4	0	1	0	2.28818
CHRONIC 2016 4	0	1	0	11.1806
CHRONIC 2016 4	0	1	0	6.38909
CHRONIC 2016 4	0	1	0	1.30017
CHRONIC 2016 4	0	1	0	12.9504
CHRONIC 2016 4	0	1	0	3.73417
CHRONIC 2016 4	0	1	0	2.32163
CHRONIC 2016 4	0	1	0	0.530666
CHRONIC 2016 4	0	1	0	0.164018
CHRONIC 2016 4	0	1	0	0.0742531
CHRONIC 2016 43	0	1	0	22.4022
CHRONIC 2016 43	0	1	0	25.5112
CHRONIC 2016 43	0	1	0	18.6773
CHRONIC 2016 43	0	1	0	13.4039
CHRONIC 2016 43	0	1	0	7.40759
CHRONIC 2016 43	0	1	0	11.7539
CHRONIC 2016 43	0	1	0	9.3791
CHRONIC 2016 43	0	1	0	3.97895
CHRONIC 2016 43	0	1	0	5.91555
CHRONIC 2016 43	0	1	0	4.048
CHRONIC 2016 43	0	1	0	1.17313
CHRONIC 2016 43	0	1	0	0.421809
CHRONIC 2016 48	0	1	0	3.78878
CHRONIC 2016 48	0	1	0	3.11191
CHRONIC 2016 48	0	1	0	2.41352
CHRONIC 2016 48	0	1	0	1.56212
CHRONIC 2016 48	0	1	0	3.25657
CHRONIC 2016 48	0	1	0	2.44831
CHRONIC 2016 48	0	1	0	1.9815
CHRONIC 2016 48	0	1	0	1.78362
CHRONIC 2016 48	0	1	0	0.757748
CHRONIC 2016 48	0	1	0	1.4757
CHRONIC 2016 48	0	1	1	2.33246
CHRONIC 2016 49	0	1	0	395.381
CHRONIC 2016 49	0	1	0	518.754
CHRONIC 2016 49	0	1	0	523.083
CHRONIC 2016 49	0	1	0	490.062
CHRONIC 2016 49	0	1	0	508.699
CHRONIC 2016 49	0	1	0	339.324
CHRONIC 2016 49	0	1	0	356.944
CHRONIC 2016 49	0	1	1	73.6871
CHRONIC 2016 5	0	1	0	0.895738
CHRONIC 2016 5	0	1	0	0.723141
CHRONIC 2016 5	0	1	0	0.337855
CHRONIC 2016 5	0	1	0	0.785419
CHRONIC 2016 5	0	1	0	0.81108
CHRONIC 2016 5	0	1	0	0.628769
CHRONIC 2016 5	0	1	0	1.21765
CHRONIC 2016 5	0	1	0	1.09542
CHRONIC 2016 5	0	1	0	0.434853
CHRONIC 2016 5	0	1	0	0
CHRONIC 2016 5	0	1	0	0.809774
CHRONIC 2016 5	0	1	0	0.173739
CHRONIC 2016 53	0	1	0	5.8238
CHRONIC 2016 53	0	1	0	2.4889
CHRONIC 2016 53	0	1	0	1.70091
CHRONIC 2016 53	0	1	0	1.26649
CHRONIC 2016 53	0	1	0	0.74829
CHRONIC 2016 53	0	1	0	1.17588
CHRONIC 2016 53	0	1	0	2.06677
CHRONIC 2016 53	0	1	0	1.64875
CHRONIC 2016 53	0	1	0	1.86262
CHRONIC 2016 53	0	1	0	6.16861
CHRONIC 2016 53	0	1	0	4.22236
CHRONIC 2016 53	0	1	0	2.90901
CHRONIC 2016 59	0	1	0	5.42523
CHRONIC 2016 59	0	1	0	19.3464
CHRONIC 2016 59	0	1	0	17.3847
CHRONIC 2016 59	0	1	0	14.3192
CHRONIC 2016 59	0	1	0	12.4008
CHRONIC 2016 59	0	1	0	20.0797
CHRONIC 2016 59	0	1	0	19.1542
CHRONIC 2016 59	0	1	0	10.5964
CHRONIC 2016 59	0	1	0	27.9793
CHRONIC 2016 59	0	1	0	9.33717
CHRONIC 2016 59	0	1	0	7.52695
CHRONIC 2016 60	0	1	0	28.9185
CHRONIC 2016 60	0	1	0	28.4591
CHRONIC 2016 60	0	1	0	15.0794
CHRONIC 2016 60	0	1	0	14.9055
CHRONIC 2016 60	0	1	0	11.701
CHRONIC 2016 60	0	1	0	9.76966
CHRONIC 2016 60	0	1	0	12.6731
CHRONIC 2016 60	0	1	0	6.26474
CHRONIC 2016 60	0	1	0	3.85129
CHRONIC 2016 60	0	1	0	4.43234
CHRONIC 2016 60	0	1	0	1.09859
CHRONIC 2016 60	0	1	0	2.26153
CHRONIC 2016 62	0	1	0	253.026
CHRONIC 2016 62	0	1	0	354.546
CHRONIC 2016 62	0	1	0	264.178
CHRONIC 2016 62	0	1	0	250.78
CHRONIC 2016 62	0	1	0	240.253
CHRONIC 2016 62	0	1	0	212.966
CHRONIC 2016 62	0	1	0	293.371
CHRONIC 2016 62	0	1	0	302.119
CHRONIC 2016 62	0	1	0	155.061
CHRONIC 2016 62	0	1	0	6.64435
CHRONIC 2016 62	0	1	0	120.833
CHRONIC 2016 62	0	1	1	155.563
CHRONIC 2016 63	0	1	0	3.42184
CHRONIC 2016 63	0	1	0	2.03455
CHRONIC 2016 63	0	1	0	3.27217
CHRONIC 2016 63	0	1	0	4.67819
CHRONIC 2016 63	0	1	0	3.98985
CHRONIC 2016 63	0	1	0	2.37968
CHRONIC 2016 63	0	1	0	3.18151
CHRONIC 2016 63	0	1	0	3.6042
CHRONIC 2016 63	0	1	0	1.16299
CHRONIC 2016 63	0	1	0	0.183486
CHRONIC 2016 63	0	1	0	0.10916
CHRONIC 2016 63	0	1	0	0.10353
CHRONIC 2016 68	0	1	0	0.0672245
CHRONIC 2016 68	0	1	0	0
CHRONIC 2016 68	0	1	0	0.347521
CHRONIC 2016 68	0	1	0	0.569052
CHRONIC 2016 68	0	1	0	0.191977
CHRONIC 2016 68	0	1	1	1.59215
CHRONIC 2016 7	0	1	0	3.73376
CHRONIC 2016 7	0	1	0	8.21751
CHRONIC 2016 7	0	1	0	5.79841
CHRONIC 2016 7	0	1	0	5.73076
CHRONIC 2016 7	0	1	0	6.45305
CHRONIC 2016 7	0	1	0	5.96339
CHRONIC 2016 7	0	1	0	4.77376
CHRONIC 2016 7	0	1	0	5.08382
CHRONIC 2016 7	0	1	0	2.36463
CHRONIC 2016 7	0	1	0	3.60901
CHRONIC 2016 7	0	1	0	16.4714
CHRONIC 2016 7	0	1	0	18.8129
CHRONIC 2016 71	0	1	0	2.02528
CHRONIC 2016 71	0	1	0	2.20176
CHRONIC 2016 71	0	1	0	1.46474
CHRONIC 2016 71	0	1	0	3.33482
CHRONIC 2016 71	0	1	0	0.929097
CHRONIC 2016 71	0	1	0	2.94847
CHRONIC 2016 71	0	1	0	3.59935
CHRONIC 2016 71	0	1	0	3.28741
CHRONIC 2016 71	0	1	0	2.76822
CHRONIC 2016 71	0	1	0	1.30941
CHRONIC 2016 71	0	1	0	1.2208
CHRONIC 2016 71	0	1	0	1.59664
CHRONIC 2016 74	0	1	0	7.31595
CHRONIC 2016 74	0	1	0	6.55945
CHRONIC 2016 74	0	1	0	5.61034
CHRONIC 2016 74	0	1	0	7.24992
CHRONIC 2016 74	0	1	0	7.23129
CHRONIC 2016 74	0	1	0	7.06226
CHRONIC 2016 74	0	1	0	7.92019
CHRONIC 2016 74	0	1	0	4.66827
CHRONIC 2016 74	0	1	0	2.6933
CHRONIC 2016 74	0	1	0	3.32156
CHRONIC 2016 74	0	1	0	2.98434
CHRONIC 2016 74	0	1	0	11.7916
CHRONIC 2016 82	0	1	0	0
CHRONIC 2016 82	0	1	0	0
CHRONIC 2016 82	0	1	0	0
CHRONIC 2016 82	0	1	0	0
CHRONIC 2016 82	0	1	0	0.04387
CHRONIC 2016 82	0	1	0	0.013859
CHRONIC 2016 82	0	1	0	0.0316467
CHRONIC 2016 82	0	1	0	0.0635995
CHRONIC 2016 82	0	1	0	0
CHRONIC 2016 83	0	1	0	1.6194
CHRONIC 2016 83	0	1	0	1.00141
CHRONIC 2016 83	0	1	0	1.84906
CHRONIC 2016 83	0	1	0	1.91916
CHRONIC 2016 83	0	1	0	0
CHRONIC 2016 83	0	1	0	1.64397
CHRONIC 2016 83	0	1	0	0.731844
CHRONIC 2016 83	0	1	0	2.57386
CHRONIC 2016 83	0	1	0	0.615146
CHRONIC 2016 83	0	1	0	0.0544827
CHRONIC 2016 83	0	1	0	1.60518
CHRONIC 2016 83	0	1	0	8.12028
CHRONIC 2016 84	0	1	0	75.7527
CHRONIC 2016 84	0	1	0	59.5346
CHRONIC 2016 84	0	1	0	23.3646
CHRONIC 2016 84	0	1	0	37.0052
CHRONIC 2016 84	0	1	0	116.892
CHRONIC 2016 84	0	1	0	111.423
CHRONIC 2016 84	0	1	0	55.5905
CHRONIC 2016 84	0	1	1	17.0998
CHRONIC 2016 85	0	1	0	3.76714
CHRONIC 2016 85	0	1	0	1.15953
CHRONIC 2016 85	0	1	0	1.32074
CHRONIC 2016 85	0	1	0	0.411306
CHRONIC 2016 85	0	1	0	1.05078
CHRONIC 2016 85	0	1	0	0.928749
CHRONIC 2016 85	0	1	0	0.83641
CHRONIC 2016 85	0	1	0	0.654531
CHRONIC 2016 85	0	1	0	0.174608
CHRONIC 2016 85	0	1	0	0.279099
CHRONIC 2016 85	0	1	0	0.191108
CHRONIC 2016 85	0	1	0	0.21165
CHRONIC 2016 86	0	1	0	2.43477
CHRONIC 2016 86	0	1	0	5.47066
CHRONIC 2016 86	0	1	0	7.46794
CHRONIC 2016 86	0	1	0	4.12642
CHRONIC 2016 86	0	1	0	4.44338
CHRONIC 2016 86	0	1	0	5.26251
CHRONIC 2016 86	0	1	0	5.74994
CHRONIC 2016 86	0	1	0	2.50823
CHRONIC 2016 86	0	1	0	0.151243
CHRONIC 2016 86	0	1	0	7.12813
CHRONIC 2016 86	0	1	0	1.6058
CHRONIC 2016 88	0	1	0	4.491
CHRONIC 2016 88	0	1	0	14.2261
CHRONIC 2016 88	0	1	0	6.76837
CHRONIC 2016 88	0	1	0	19.0461
CHRONIC 2016 88	0	1	0	15.0391
CHRONIC 2016 88	0	1	0	17.6093
CHRONIC 2016 88	0	1	0	10.4825
CHRONIC 2016 88	0	1	0	6.77953
CHRONIC 2016 88	0	1	0	4.68112
CHRONIC 2016 88	0	1	0	0.855398
CHRONIC 2016 88	0	1	0	0.121637
CHRONIC 2016 9	0	1	0	28.3851
CHRONIC 2016 9	0	1	0	26.9572
CHRONIC 2016 9	0	1	0	9.40009
CHRONIC 2016 9	0	1	0	14.5834
CHRONIC 2016 9	0	1	0	14.5179
CHRONIC 2016 9	0	1	0	13.1114
CHRONIC 2016 9	0	1	0	11.07
CHRONIC 2016 9	0	1	0	8.23543
CHRONIC 2016 9	0	1	0	11.3776
CHRONIC 2016 9	0	1	0	6.9253
CHRONIC 2016 9	0	1	0	5.44915
CHRONIC 2016 9	0	1	0	6.38468
CHRONIC 2016 91	0	1	0	2.27909
CHRONIC 2016 91	0	1	0	1.55534
CHRONIC 2016 91	0	1	0	1.56226
CHRONIC 2016 91	0	1	0	3.06369
CHRONIC 2016 91	0	1	0	3.62943
CHRONIC 2016 91	0	1	0	5.40047
CHRONIC 2016 91	0	1	0	20.1656
CHRONIC 2016 91	0	1	0	7.34455
CHRONIC 2016 91	0	1	0	3.65573
CHRONIC 2016 91	0	1	0	1.54521
CHRONIC 2016 93	0	1	0	2.78076
CHRONIC 2016 93	0	1	0	4.18963
CHRONIC 2016 93	0	1	0	2.81015
CHRONIC 2016 93	0	1	0	2.27542
CHRONIC 2016 93	0	1	0	3.63451
CHRONIC 2016 93	0	1	0	4.08712
CHRONIC 2016 93	0	1	0	4.13763
CHRONIC 2016 93	0	1	0	3.09347
CHRONIC 2016 93	0	1	0	0.923804
CHRONIC 2016 93	0	1	0	0.825891
CHRONIC 2016 93	0	1	0	1.27858
CHRONIC 2016 93	0	1	0	2.22705
CHRONIC 2016 94	0	1	0	15.712
CHRONIC 2016 94	0	1	0	6.52017
CHRONIC 2016 94	0	1	0	6.01483
CHRONIC 2016 94	0	1	0	4.32833
CHRONIC 2016 94	0	1	0	4.74177
CHRONIC 2016 94	0	1	0	4.57171
CHRONIC 2016 94	0	1	0	4.80925
CHRONIC 2016 94	0	1	0	3.69485
CHRONIC 2016 94	0	1	0	1.24771
CHRONIC 2016 94	0	1	0	1.65591
CHRONIC 2016 94	0	1	0	0.627989
CHRONIC 2016 94	0	1	0	17.3993
CHRONIC 2016 95	0	1	0	156.83
CHRONIC 2016 95	0	1	0	0.163219
CHRONIC 2016 95	0	1	1	0.234807
CHRONIC 2016 97	0	1	0	15.0605
CHRONIC 2016 97	0	1	0	2.19126
CHRONIC 2016 97	0	1	0	2.34761
CHRONIC 2016 97	0	1	0	5.39647
CHRONIC 2016 97	0	1	0	3.21385
CHRONIC 2016 97	0	1	0	2.69942
CHRONIC 2016 97	0	1	0	3.44106
CHRONIC 2016 97	0	1	0	2.95877
CHRONIC 2016 97	0	1	0	2.08991
CHRONIC 2016 97	0	1	0	2.01004
CHRONIC 2016 97	0	1	0	4.59068
CHRONIC 2016 97	0	1	0	5.68342
CHRONIC 2016 99	0	1	0	10.9412
CHRONIC 2016 99	0	1	0	0.162205
CHRONIC 2016 99	0	1	0	0.0922708
CHRONIC 2016 99	0	1	0	0.0555021
CHRONIC 2016 99	0	1	0	0.0245165
CHRONIC 2016 99	0	1	0	0.0206725
CHRONIC 2016 99	0	1	0	0.0364733
CHRONIC 2016 99	0	1	0	0
CHRONIC 2016 99	0	1	1	0
CHRONIC 2017 10	0	1	0	146.646
CHRONIC 2017 10	0	1	0	76.8648
CHRONIC 2017 10	0	1	0	93.0685
CHRONIC 2017 10	0	1	0	65.1435
CHRONIC 2017 10	0	1	0	56.8575
CHRONIC 2017 10	0	1	0	81.2392
CHRONIC 2017 10	0	1	0	54.5105
CHRONIC 2017 10	0	1	0	38.0473
CHRONIC 2017 10	0	1	0	26.905
CHRONIC 2017 10	0	1	0	9.67531
CHRONIC 2017 10	0	1	0	10.5839
CHRONIC 2017 10	0	1	0	90.1785
CHRONIC 2017 12	0	1	0	60.4864
CHRONIC 2017 12	0	1	0	68.4831
CHRONIC 2017 12	0	1	0	27.82
CHRONIC 2017 12	0	1	0	31.2379
CHRONIC 2017 12	0	1	0	35.0847
CHRONIC 2017 12	0	1	0	22.3034
CHRONIC 2017 12	0	1	1	23.5172
CHRONIC 2017 15	0	1	0	3.16489
CHRONIC 2017 15	0	1	0	0.966389
CHRONIC 2017 15	0	1	0	1.59078
CHRONIC 2017 15	0	1	0	1.88987
CHRONIC 2017 15	0	1	0	2.32627
CHRONIC 2017 15	0	1	0	1.02719
CHRONIC 2017 15	0	1	0	1.67238
CHRONIC 2017 15	0	1	0	2.00962
CHRONIC 2017 15	0	1	0	1.37393
CHRONIC 2017 15	0	1	0	1.03997
CHRONIC 2017 15	0	1	0	7.15118
CHRONIC 2017 15	0	1	0	4.27132
CHRONIC 2017 18	0	1	0	0.603084
CHRONIC 2017 18	0	1	0	0.425475
CHRONIC 2017 18	0	1	0	0.723492
CHRONIC 2017 18	0	1	0	0.304022
CHRONIC 2017 18	0	1	0	0.288114
CHRONIC 2017 18	0	1	0	0.504896
CHRONIC 2017 18	0	1	0	0.409374
CHRONIC 2017 18	0	1	0	0.511838
CHRONIC 2017 18	0	1	0	0.36805
CHRONIC 2017 18	0	1	0	1.10779
CHRONIC 2017 18	0	1	0	2.5063
CHRONIC 2017 2	0	1	0	1.36172
CHRONIC 2017 2	0	1	0	0.650411
CHRONIC 2017 2	0	1	0	0.754539
CHRONIC 2017 2	0	1	0	1.1835
CHRONIC 2017 2	0	1	0	0.897091
CHRONIC 2017 2	0	1	0	0.0976216
CHRONIC 2017 2	0	1	0	0.238835
CHRONIC 2017 2	0	1	1	0.50185
CHRONIC 2017 20	0	1	0	28.7596
CHRONIC 2017 20	0	1	0	29.5556
CHRONIC 2017 20	0	1	0	33.1206
CHRONIC 2017 20	0	1	0	10.3273
CHRONIC 2017 20	0	1	0	0
CHRONIC 2017 20	0	1	0	55.7493
CHRONIC 2017 20	0	1	0	80.6037
CHRONIC 2017 20	0	1	0	88.3851
CHRONIC 2017 20	0	1	0	32.4551
CHRONIC 2017 20	0	1	0	136.107
CHRONIC 2017 20	0	1	0	33.4891
CHRONIC 2017 20	0	1	0	54.1335
CHRONIC 2017 28	0	1	0	1.10102
CHRONIC 2017 28	0	1	0	0.143661
CHRONIC 2017 28	0	1	0	0.0553976
CHRONIC 2017 28	0	1	0	0.102898
CHRONIC 2017 28	0	1	0	0.167275
CHRONIC 2017 28	0	1	0	0.0114998
CHRONIC 2017 28	0	1	0	0
CHRONIC 2017 28	0	1	0	0.0168961
CHRONIC 2017 28	0	1	0	0.112986
CHRONIC 2017 28	0	1	0	1.5068
CHRONIC 2017 28	0	1	0	0.991862
CHRONIC 2017 28	0	1	0	1.50194
CHRONIC 2017 29	0	1	0	3.38463
CHRONIC 2017 29	0	1	0	4.04626
CHRONIC 2017 29	0	1	0	3.17843
CHRONIC 2017 29	0	1	0	3.73635
CHRONIC 2017 29	0	1	0	5.41869
CHRONIC 2017 29	0	1	0	4.56164
CHRONIC 2017 29	0	1	0	4.25335
CHRONIC 2017 29	0	1	0	5.2835
CHRONIC 2017 29	0	1	0	4.60649
CHRONIC 2017 29	0	1	0	3.56212
CHRONIC 2017 29	0	1	0	18.4638
CHRONIC 2017 29	0	1	0	11.635
CHRONIC 2017 34	0	1	0	33.5356
CHRONIC 2017 34	0	1	0	27.2699
CHRONIC 2017 34	0	1	0	36.6982
CHRONIC 2017 34	0	1	0	17.1972
CHRONIC 2017 34	0	1	0	27.7567
CHRONIC 2017 34	0	1	0	35.3992
CHRONIC 2017 34	0	1	0	28.6064
CHRONIC 2017 34	0	1	0	21.012
CHRONIC 2017 34	0	1	0	12.8514
CHRONIC 2017 34	0	1	0	5.02987
CHRONIC 2017 34	0	1	0	6.07171
CHRONIC 2017 34	0	1	0	2.19019
CHRONIC 2017 35	0	1	0	68.994
CHRONIC 2017 35	0	1	0	30.5488
CHRONIC 2017 35	0	1	0	63.7109
CHRONIC 2017 35	0	1	0	52.616
CHRONIC 2017 35	0	1	0	46.3508
CHRONIC 2017 35	0	1	0	53.392
CHRONIC 2017 35	0	1	0	30.2092
CHRONIC 2017 35	0	1	0	28.4841
CHRONIC 2017 35	0	1	0	20.5094
CHRONIC 2017 35	0	1	0	3.36578
CHRONIC 2017 35	0	1	1	5.2679
CHRONIC 2017 39	0	1	0	0.398022
CHRONIC 2017 39	0	1	0	0.300329
CHRONIC 2017 39	0	1	0	0.569458
CHRONIC 2017 39	0	1	0	0.209563
CHRONIC 2017 39	0	1	0	0.148152
CHRONIC 2017 39	0	1	0	0.0990556
CHRONIC 2017 39	0	1	0	0.0191319
CHRONIC 2017 39	0	1	0	0.232389
CHRONIC 2017 39	0	1	0	1.10698
CHRONIC 2017 39	0	1	0	1.63222
CHRONIC 2017 39	0	1	0	0.389
CHRONIC 2017 39	0	1	0	0.894006
CHRONIC 2017 43	0	1	0	6.51219
CHRONIC 2017 43	0	1	0	3.11489
CHRONIC 2017 43	0	1	0	4.75178
CHRONIC 2017 43	0	1	0	2.19444
CHRONIC 2017 43	0	1	0	1.10398
CHRONIC 2017 43	0	1	0	1.3259
CHRONIC 2017 43	0	1	0	1.39746
CHRONIC 2017 43	0	1	0	2.14856
CHRONIC 2017 43	0	1	0	0.61119
CHRONIC 2017 43	0	1	0	1.68948
CHRONIC 2017 43	0	1	0	0.933255
CHRONIC 2017 44	0	1	0	1.79327
CHRONIC 2017 44	0	1	0	0.596508
CHRONIC 2017 44	0	1	0	0.149506
CHRONIC 2017 44	0	1	0	0.334301
CHRONIC 2017 44	0	1	0	8.53001
CHRONIC 2017 44	0	1	0	0.0713869
CHRONIC 2017 44	0	1	0	0.14448
CHRONIC 2017 44	0	1	0	0.125199
CHRONIC 2017 44	0	1	0	8.34208
CHRONIC 2017 44	0	1	0	1.89011
CHRONIC 2017 44	0	1	0	1.46888
CHRONIC 2017 44	0	1	0	0.946343
CHRONIC 2017 46	0	1	0	15.5264
CHRONIC 2017 46	0	1	0	6.95915
CHRONIC 2017 46	0	1	0	9.48904
CHRONIC 2017 46	0	1	0	9.08806
CHRONIC 2017 46	0	1	0	9.09101
CHRONIC 2017 46	0	1	0	6.02285
CHRONIC 2017 46	0	1	0	8.00968
CHRONIC 2017 46	0	1	0	18.6009
CHRONIC 2017 46	0	1	0	24.1969
CHRONIC 2017 46	0	1	0	2.31883
CHRONIC 2017 46	0	1	0	7.54871
CHRONIC 2017 46	0	1	0	7.57229
CHRONIC 2017 5	0	1	0	9.70669
CHRONIC 2017 5	0	1	0	4.13183
CHRONIC 2017 5	0	1	0	4.09266
CHRONIC 2017 5	0	1	0	3.89273
CHRONIC 2017 5	0	1	0	1.74671
CHRONIC 2017 5	0	1	0	4.05444
CHRONIC 2017 5	0	1	0	2.31309
CHRONIC 2017 5	0	1	0	1.14709
CHRONIC 2017 5	0	1	0	1.18773
CHRONIC 2017 5	0	1	0	13.9735
CHRONIC 2017 5	0	1	0	12.0958
CHRONIC 2017 5	0	1	0	24.1245
CHRONIC 2017 54	0	1	0	5.6586
CHRONIC 2017 54	0	1	0	0.287948
CHRONIC 2017 54	0	1	0	2.56658
CHRONIC 2017 54	0	1	0	1.73812
CHRONIC 2017 54	0	1	0	2.79006
CHRONIC 2017 54	0	1	0	1.7098
CHRONIC 2017 54	0	1	0	2.10287
CHRONIC 2017 54	0	1	0	0.767434
CHRONIC 2017 54	0	1	0	0.567499
CHRONIC 2017 54	0	1	0	0.193188
CHRONIC 2017 54	0	1	0	0.995433
CHRONIC 2017 54	0	1	0	0.759502
CHRONIC 2017 59	0	1	0	0.160353
CHRONIC 2017 59	0	1	0	0.230404
CHRONIC 2017 59	0	1	0	0.132417
CHRONIC 2017 59	0	1	0	0.157046
CHRONIC 2017 59	0	1	0	0.0399885
CHRONIC 2017 59	0	1	0	0.0686338
CHRONIC 2017 59	0	1	0	0.250683
CHRONIC 2017 59	0	1	0	0.415327
CHRONIC 2017 59	0	1	0	2.71575
CHRONIC 2017 59	0	1	0	1.09521
CHRONIC 2017 59	0	1	0	1.65031
CHRONIC 2017 59	0	1	0	0.492402
CHRONIC 2017 61	0	1	0	5.88499
CHRONIC 2017 61	0	1	0	0.0432089
CHRONIC 2017 61	0	1	0	6.37098
CHRONIC 2017 61	0	1	0	4.89663
CHRONIC 2017 61	0	1	0	6.18546
CHRONIC 2017 61	0	1	0	4.59187
CHRONIC 2017 61	0	1	0	6.48852
CHRONIC 2017 61	0	1	0	4.66942
CHRONIC 2017 61	0	1	0	2.14381
CHRONIC 2017 61	0	1	0	2.32706
CHRONIC 2017 61	0	1	0	1.24201
CHRONIC 2017 63	0	1	0	45.465
CHRONIC 2017 63	0	1	0	35.1168
CHRONIC 2017 63	0	1	0	32.3406
CHRONIC 2017 63	0	1	0	31.6837
CHRONIC 2017 63	0	1	0	25.3059
CHRONIC 2017 63	0	1	0	26.3918
CHRONIC 2017 63	0	1	0	27.5311
CHRONIC 2017 63	0	1	0	0
CHRONIC 2017 63	0	1	0	8.75762
CHRONIC 2017 63	0	1	0	1.53065
CHRONIC 2017 63	0	1	0	0.337351
CHRONIC 2017 63	0	1	0	0.293729
CHRONIC 2017 74	0	1	0	1.63519
CHRONIC 2017 74	0	1	0	2.25409
CHRONIC 2017 74	0	1	0	1.54597
CHRONIC 2017 74	0	1	0	0.919232
CHRONIC 2017 74	0	1	0	1.04953
CHRONIC 2017 74	0	1	0	1.11479
CHRONIC 2017 74	0	1	0	1.15119
CHRONIC 2017 74	0	1	0	1.7619
CHRONIC 2017 74	0	1	0	0
CHRONIC 2017 74	0	1	1	0

## Sheet: fig 3b
id	incident	chronic	clinical_malaria	relative_gametocytes	day_since_gams
ACUTE 2015 13	1	0	0	1	0
ACUTE 2015 14	1	0	0	1	0
ACUTE 2015 21	1	0	1	1	0
ACUTE 2015 22	1	0	0	1	0
ACUTE 2015 22	1	0	0	1.59416	7
ACUTE 2015 3	1	0	0	1	0
ACUTE 2015 44	1	0	0	1	0
ACUTE 2015 45	1	0	0	1	0
ACUTE 2015 58	1	0	0	1	0
ACUTE 2015 58	1	0	0	0.480839	2
ACUTE 2015 6	1	0	1	1	0
ACUTE 2017 10	1	0	0	1	0
ACUTE 2017 17	1	0	0	1	0
ACUTE 2017 17	1	0	0	5.75266	1
ACUTE 2017 18	1	0	0	1	0
ACUTE 2017 18	1	0	0	1.03363	9
ACUTE 2017 18	1	0	0	0.419698	14
ACUTE 2017 18	1	0	0	0.483044	22
ACUTE 2017 20	1	0	0	1	0
ACUTE 2017 29	1	0	0	1	0
ACUTE 2017 29	1	0	0	0.106404	2
ACUTE 2017 29	1	0	0	4.21236	3
ACUTE 2017 29	1	0	0	16.0327	4
ACUTE 2017 29	1	0	0	8258.96	11
ACUTE 2017 30	1	0	0	1	0
ACUTE 2017 30	1	0	0	22.0195	4
ACUTE 2017 5	1	0	0	1	0
ACUTE 2017 5	1	0	0	1.1487	1
ACUTE 2017 9	1	0	0	1	0
ACUTE 2017 9	1	0	0	4.70508	1
CHRONIC 2016 10	0	1	0	1	0
CHRONIC 2016 10	0	1	0	1.07344	1
CHRONIC 2016 10	0	1	0	39.9077	8
CHRONIC 2016 10	0	1	1	73.008	10
CHRONIC 2016 106	0	1	0	1	0
CHRONIC 2016 106	0	1	0	1.97938	1
CHRONIC 2016 106	0	1	0	2.23725	2
CHRONIC 2016 106	0	1	0	2.04427	3
CHRONIC 2016 106	0	1	0	1.55406	4
CHRONIC 2016 106	0	1	0	1.20766	5
CHRONIC 2016 106	0	1	0	1.47063	6
CHRONIC 2016 106	0	1	0	0.578545	7
CHRONIC 2016 106	0	1	0	0.381772	14
CHRONIC 2016 106	0	1	0	0.0774836	21
CHRONIC 2016 106	0	1	0	0.0262072	29
CHRONIC 2016 106	0	1	0	0.0298291	35
CHRONIC 2016 108	0	1	0	1	0
CHRONIC 2016 108	0	1	0	0.0576517	1
CHRONIC 2016 108	0	1	0	0.0527543	2
CHRONIC 2016 108	0	1	0	0.0441323	3
CHRONIC 2016 108	0	1	0	0.0838386	4
CHRONIC 2016 108	0	1	0	0.142732	5
CHRONIC 2016 108	0	1	0	0.321748	6
CHRONIC 2016 108	0	1	0	0.19422	7
CHRONIC 2016 108	0	1	0	0.184816	14
CHRONIC 2016 108	0	1	0	0.200449	21
CHRONIC 2016 111	0	1	0	1	0
CHRONIC 2016 111	0	1	0	0.852969	1
CHRONIC 2016 111	0	1	0	1.08695	2
CHRONIC 2016 111	0	1	0	0.875403	3
CHRONIC 2016 111	0	1	0	0.686091	4
CHRONIC 2016 111	0	1	0	0.905535	5
CHRONIC 2016 111	0	1	0	0.579141	6
CHRONIC 2016 111	0	1	0	0.50794	12
CHRONIC 2016 111	0	1	0	0.408336	20
CHRONIC 2016 111	0	1	0	0.473806	27
CHRONIC 2016 111	0	1	0	0.262139	35
CHRONIC 2016 13	0	1	0	1	0
CHRONIC 2016 13	0	1	0	2.03241	1
CHRONIC 2016 13	0	1	0	0.0477885	2
CHRONIC 2016 13	0	1	0	1.19667	3
CHRONIC 2016 13	0	1	0	0.497171	4
CHRONIC 2016 13	0	1	0	1.49021	5
CHRONIC 2016 13	0	1	0	1.53722	6
CHRONIC 2016 13	0	1	0	0.0497216	7
CHRONIC 2016 13	0	1	0	0.105048	14
CHRONIC 2016 13	0	1	0	2.64811	21
CHRONIC 2016 13	0	1	0	1.03217	28
CHRONIC 2016 13	0	1	0	0.877861	35
CHRONIC 2016 14	0	1	0	1	0
CHRONIC 2016 14	0	1	0	0.937413	1
CHRONIC 2016 14	0	1	0	32.6523	2
CHRONIC 2016 14	0	1	0	0.635159	3
CHRONIC 2016 14	0	1	0	0.514106	4
CHRONIC 2016 14	0	1	0	0.196338	5
CHRONIC 2016 14	0	1	0	0.554592	6
CHRONIC 2016 14	0	1	0	25.6307	7
CHRONIC 2016 14	0	1	0	30.4492	14
CHRONIC 2016 14	0	1	0	0.5227	21
CHRONIC 2016 14	0	1	0	4.43383	28
CHRONIC 2016 14	0	1	0	9.77359	35
CHRONIC 2016 15	0	1	0	1	0
CHRONIC 2016 15	0	1	0	0.863842	1
CHRONIC 2016 15	0	1	0	0.675306	2
CHRONIC 2016 15	0	1	0	0.412119	3
CHRONIC 2016 15	0	1	0	0.57757	4
CHRONIC 2016 15	0	1	0	0.73779	5
CHRONIC 2016 15	0	1	0	0.547939	6
CHRONIC 2016 15	0	1	0	0.465125	7
CHRONIC 2016 15	0	1	0	0.440657	14
CHRONIC 2016 15	0	1	0	0.246867	21
CHRONIC 2016 15	0	1	0	0.313305	28
CHRONIC 2016 15	0	1	0	0.920029	35
CHRONIC 2016 18	0	1	0	1	0
CHRONIC 2016 18	0	1	0	0.677707	1
CHRONIC 2016 18	0	1	0	0.51125	2
CHRONIC 2016 18	0	1	0	0.472939	3
CHRONIC 2016 18	0	1	0	0.47987	4
CHRONIC 2016 18	0	1	0	0.455202	5
CHRONIC 2016 18	0	1	0	0.236598	6
CHRONIC 2016 18	0	1	0	0.256347	7
CHRONIC 2016 18	0	1	0	0.432154	14
CHRONIC 2016 18	0	1	0	0.40521	21
CHRONIC 2016 18	0	1	0	0.0847002	28
CHRONIC 2016 18	0	1	0	0.453064	35
CHRONIC 2016 20	0	1	0	1	0
CHRONIC 2016 20	0	1	0	1.15794	1
CHRONIC 2016 20	0	1	0	1.11859	2
CHRONIC 2016 20	0	1	0	3.44639	3
CHRONIC 2016 20	0	1	0	2.73385	4
CHRONIC 2016 20	0	1	0	3.30505	5
CHRONIC 2016 20	0	1	0	2.19735	6
CHRONIC 2016 20	0	1	0	1.38472	7
CHRONIC 2016 20	0	1	0	0.803671	14
CHRONIC 2016 20	0	1	0	0.978078	21
CHRONIC 2016 20	0	1	0	1.79908	28
CHRONIC 2016 20	0	1	0	4.87584	35
CHRONIC 2016 21	0	1	0	1	0
CHRONIC 2016 21	0	1	0	0.00929729	1
CHRONIC 2016 21	0	1	0	0.00771958	2
CHRONIC 2016 21	0	1	0	0.0246936	3
CHRONIC 2016 21	0	1	0	0.0262023	4
CHRONIC 2016 21	0	1	0	0.0293578	5
CHRONIC 2016 21	0	1	0	0.0185443	6
CHRONIC 2016 21	0	1	0	0.00701668	7
CHRONIC 2016 21	0	1	0	0.00573276	14
CHRONIC 2016 21	0	1	0	0.386398	21
CHRONIC 2016 21	0	1	0	0.52746	28
CHRONIC 2016 21	0	1	0	0.108563	35
CHRONIC 2016 24	0	1	0	1	0
CHRONIC 2016 24	0	1	0	2.68248	1
CHRONIC 2016 24	0	1	0	2.38132	2
CHRONIC 2016 24	0	1	0	3.29085	3
CHRONIC 2016 24	0	1	0	4.61574	4
CHRONIC 2016 24	0	1	0	4.92499	5
CHRONIC 2016 24	0	1	0	3.49171	6
CHRONIC 2016 24	0	1	0	5.62926	7
CHRONIC 2016 24	0	1	0	7.47698	14
CHRONIC 2016 24	0	1	0	2.9828	21
CHRONIC 2016 24	0	1	0	2.60386	28
CHRONIC 2016 24	0	1	0	7.19888	35
CHRONIC 2016 26	0	1	0	1	0
CHRONIC 2016 26	0	1	0	0.0234225	1
CHRONIC 2016 26	0	1	0	0.0082155	3
CHRONIC 2016 26	0	1	0	0.00195269	4
CHRONIC 2016 26	0	1	0	0.00245264	6
CHRONIC 2016 32	0	1	0	1	0
CHRONIC 2016 32	0	1	0	1.26335	1
CHRONIC 2016 32	0	1	0	0.755694	2
CHRONIC 2016 32	0	1	0	0.719094	3
CHRONIC 2016 32	0	1	0	0.615566	4
CHRONIC 2016 32	0	1	0	0.756187	5
CHRONIC 2016 32	0	1	1	0.163561	6
CHRONIC 2016 4	0	1	0	1	0
CHRONIC 2016 4	0	1	0	1.42782	2
CHRONIC 2016 4	0	1	0	0.188565	3
CHRONIC 2016 4	0	1	0	0.921374	4
CHRONIC 2016 4	0	1	0	0.526513	5
CHRONIC 2016 4	0	1	0	0.107145	6
CHRONIC 2016 4	0	1	0	1.06722	7
CHRONIC 2016 4	0	1	0	0.307726	8
CHRONIC 2016 4	0	1	0	0.191321	15
CHRONIC 2016 4	0	1	0	0.0437312	22
CHRONIC 2016 4	0	1	0	0.0135164	29
CHRONIC 2016 4	0	1	0	0.00611906	35
CHRONIC 2016 43	0	1	0	1	0
CHRONIC 2016 43	0	1	0	1.13878	1
CHRONIC 2016 43	0	1	0	0.833726	2
CHRONIC 2016 43	0	1	0	0.59833	3
CHRONIC 2016 43	0	1	0	0.330664	4
CHRONIC 2016 43	0	1	0	0.524676	5
CHRONIC 2016 43	0	1	0	0.41867	6
CHRONIC 2016 43	0	1	0	0.177615	7
CHRONIC 2016 43	0	1	0	0.264062	14
CHRONIC 2016 43	0	1	0	0.180697	21
CHRONIC 2016 43	0	1	0	0.0523667	28
CHRONIC 2016 43	0	1	0	0.0188289	35
CHRONIC 2016 48	0	1	0	1	0
CHRONIC 2016 48	0	1	0	0.821347	1
CHRONIC 2016 48	0	1	0	0.637018	2
CHRONIC 2016 48	0	1	0	0.4123	3
CHRONIC 2016 48	0	1	0	0.85953	4
CHRONIC 2016 48	0	1	0	0.646199	5
CHRONIC 2016 48	0	1	0	0.52299	6
CHRONIC 2016 48	0	1	0	0.470763	7
CHRONIC 2016 48	0	1	0	0.199998	14
CHRONIC 2016 48	0	1	0	0.389493	21
CHRONIC 2016 48	0	1	1	0.615624	25
CHRONIC 2016 49	0	1	0	1	0
CHRONIC 2016 49	0	1	0	1.31203	1
CHRONIC 2016 49	0	1	0	1.32298	2
CHRONIC 2016 49	0	1	0	1.23947	3
CHRONIC 2016 49	0	1	0	1.2866	4
CHRONIC 2016 49	0	1	0	0.858219	5
CHRONIC 2016 49	0	1	0	0.902785	6
CHRONIC 2016 49	0	1	1	0.18637	7
CHRONIC 2016 5	0	1	0	1	0
CHRONIC 2016 5	0	1	0	0.807313	1
CHRONIC 2016 5	0	1	0	0.377181	2
CHRONIC 2016 5	0	1	0	0.876841	3
CHRONIC 2016 5	0	1	0	0.905488	4
CHRONIC 2016 5	0	1	0	0.701957	5
CHRONIC 2016 5	0	1	0	1.35938	6
CHRONIC 2016 5	0	1	0	1.22293	7
CHRONIC 2016 5	0	1	0	0.485469	14
CHRONIC 2016 5	0	1	0	0.904031	28
CHRONIC 2016 5	0	1	0	0.193962	35
CHRONIC 2016 53	0	1	0	1	0
CHRONIC 2016 53	0	1	0	0.427366	1
CHRONIC 2016 53	0	1	0	0.292062	2
CHRONIC 2016 53	0	1	0	0.217468	3
CHRONIC 2016 53	0	1	0	0.128488	4
CHRONIC 2016 53	0	1	0	0.20191	5
CHRONIC 2016 53	0	1	0	0.354884	6
CHRONIC 2016 53	0	1	0	0.283106	7
CHRONIC 2016 53	0	1	0	0.31983	14
CHRONIC 2016 53	0	1	0	1.05921	21
CHRONIC 2016 53	0	1	0	0.725018	28
CHRONIC 2016 53	0	1	0	0.499504	35
CHRONIC 2016 59	0	1	0	1	0
CHRONIC 2016 59	0	1	0	3.566	1
CHRONIC 2016 59	0	1	0	3.20442	2
CHRONIC 2016 59	0	1	0	2.63938	3
CHRONIC 2016 59	0	1	0	2.28577	4
CHRONIC 2016 59	0	1	0	3.70116	6
CHRONIC 2016 59	0	1	0	3.53057	7
CHRONIC 2016 59	0	1	0	1.95318	14
CHRONIC 2016 59	0	1	0	5.15726	21
CHRONIC 2016 59	0	1	0	1.72106	28
CHRONIC 2016 59	0	1	0	1.3874	35
CHRONIC 2016 60	0	1	0	1	0
CHRONIC 2016 60	0	1	0	0.984117	1
CHRONIC 2016 60	0	1	0	0.521445	2
CHRONIC 2016 60	0	1	0	0.515432	3
CHRONIC 2016 60	0	1	0	0.40462	4
CHRONIC 2016 60	0	1	0	0.337835	5
CHRONIC 2016 60	0	1	0	0.438234	6
CHRONIC 2016 60	0	1	0	0.216635	7
CHRONIC 2016 60	0	1	0	0.133178	14
CHRONIC 2016 60	0	1	0	0.15327	23
CHRONIC 2016 60	0	1	0	0.0379892	28
CHRONIC 2016 60	0	1	0	0.0782038	35
CHRONIC 2016 62	0	1	0	1	0
CHRONIC 2016 62	0	1	0	1.40122	1
CHRONIC 2016 62	0	1	0	1.04407	2
CHRONIC 2016 62	0	1	0	0.991125	3
CHRONIC 2016 62	0	1	0	0.949518	4
CHRONIC 2016 62	0	1	0	0.841674	5
CHRONIC 2016 62	0	1	0	1.15945	6
CHRONIC 2016 62	0	1	0	1.19402	7
CHRONIC 2016 62	0	1	0	0.612826	14
CHRONIC 2016 62	0	1	0	0.0262596	21
CHRONIC 2016 62	0	1	0	0.477553	28
CHRONIC 2016 62	0	1	1	0.614811	33
CHRONIC 2016 63	0	1	0	1	0
CHRONIC 2016 63	0	1	0	0.594577	1
CHRONIC 2016 63	0	1	0	0.95626	2
CHRONIC 2016 63	0	1	0	1.36716	3
CHRONIC 2016 63	0	1	0	1.16599	4
CHRONIC 2016 63	0	1	0	0.695439	5
CHRONIC 2016 63	0	1	0	0.929763	6
CHRONIC 2016 63	0	1	0	1.05329	7
CHRONIC 2016 63	0	1	0	0.339871	14
CHRONIC 2016 63	0	1	0	0.0536218	21
CHRONIC 2016 63	0	1	0	0.031901	28
CHRONIC 2016 63	0	1	0	0.0302555	35
CHRONIC 2016 68	0	1	0	1	0
CHRONIC 2016 68	0	1	0	5.16956	2
CHRONIC 2016 68	0	1	0	8.46494	3
CHRONIC 2016 68	0	1	0	2.85575	4
CHRONIC 2016 68	0	1	1	23.684	5
CHRONIC 2016 7	0	1	0	1	0
CHRONIC 2016 7	0	1	0	2.20087	1
CHRONIC 2016 7	0	1	0	1.55297	2
CHRONIC 2016 7	0	1	0	1.53485	3
CHRONIC 2016 7	0	1	0	1.7283	4
CHRONIC 2016 7	0	1	0	1.59715	5
CHRONIC 2016 7	0	1	0	1.27854	6
CHRONIC 2016 7	0	1	0	1.36158	7
CHRONIC 2016 7	0	1	0	0.633311	14
CHRONIC 2016 7	0	1	0	0.96659	21
CHRONIC 2016 7	0	1	0	4.41147	28
CHRONIC 2016 7	0	1	0	5.0386	35
CHRONIC 2016 71	0	1	0	1	0
CHRONIC 2016 71	0	1	0	1.08714	1
CHRONIC 2016 71	0	1	0	0.723226	2
CHRONIC 2016 71	0	1	0	1.64659	3
CHRONIC 2016 71	0	1	0	0.45875	4
CHRONIC 2016 71	0	1	0	1.45583	5
CHRONIC 2016 71	0	1	0	1.77721	6
CHRONIC 2016 71	0	1	0	1.62319	7
CHRONIC 2016 71	0	1	0	1.36683	14
CHRONIC 2016 71	0	1	0	0.646534	21
CHRONIC 2016 71	0	1	0	0.602779	28
CHRONIC 2016 71	0	1	0	0.788353	35
CHRONIC 2016 74	0	1	0	1	0
CHRONIC 2016 74	0	1	0	0.896595	1
CHRONIC 2016 74	0	1	0	0.766864	2
CHRONIC 2016 74	0	1	0	0.990973	3
CHRONIC 2016 74	0	1	0	0.988427	4
CHRONIC 2016 74	0	1	0	0.965323	5
CHRONIC 2016 74	0	1	0	1.08259	6
CHRONIC 2016 74	0	1	0	0.638094	7
CHRONIC 2016 74	0	1	0	0.368141	14
CHRONIC 2016 74	0	1	0	0.454015	23
CHRONIC 2016 74	0	1	0	0.407922	28
CHRONIC 2016 74	0	1	0	1.61177	35
CHRONIC 2016 82	0	1	0	1	0
CHRONIC 2016 82	0	1	0	0.315912	7
CHRONIC 2016 82	0	1	0	0.721375	14
CHRONIC 2016 82	0	1	0	1.44973	21
CHRONIC 2016 83	0	1	0	1	0
CHRONIC 2016 83	0	1	0	0.618383	1
CHRONIC 2016 83	0	1	0	1.14182	2
CHRONIC 2016 83	0	1	0	1.1851	3
CHRONIC 2016 83	0	1	0	1.01517	5
CHRONIC 2016 83	0	1	0	0.451922	6
CHRONIC 2016 83	0	1	0	1.58938	7
CHRONIC 2016 83	0	1	0	0.37986	16
CHRONIC 2016 83	0	1	0	0.0336437	22
CHRONIC 2016 83	0	1	0	0.991217	28
CHRONIC 2016 83	0	1	0	5.01437	35
CHRONIC 2016 84	0	1	0	1	0
CHRONIC 2016 84	0	1	0	0.785907	1
CHRONIC 2016 84	0	1	0	0.308433	2
CHRONIC 2016 84	0	1	0	0.4885	3
CHRONIC 2016 84	0	1	0	1.54307	4
CHRONIC 2016 84	0	1	0	1.47088	5
CHRONIC 2016 84	0	1	0	0.733842	6
CHRONIC 2016 84	0	1	1	0.225732	11
CHRONIC 2016 85	0	1	0	1	0
CHRONIC 2016 85	0	1	0	0.307801	1
CHRONIC 2016 85	0	1	0	0.350595	2
CHRONIC 2016 85	0	1	0	0.109183	3
CHRONIC 2016 85	0	1	0	0.278933	4
CHRONIC 2016 85	0	1	0	0.246539	5
CHRONIC 2016 85	0	1	0	0.222028	6
CHRONIC 2016 85	0	1	0	0.173747	7
CHRONIC 2016 85	0	1	0	0.0463504	14
CHRONIC 2016 85	0	1	0	0.0740879	21
CHRONIC 2016 85	0	1	0	0.0507303	28
CHRONIC 2016 85	0	1	0	0.0561832	35
CHRONIC 2016 86	0	1	0	1	0
CHRONIC 2016 86	0	1	0	2.24689	1
CHRONIC 2016 86	0	1	0	3.06721	3
CHRONIC 2016 86	0	1	0	1.69479	4
CHRONIC 2016 86	0	1	0	1.82497	5
CHRONIC 2016 86	0	1	0	2.1614	6
CHRONIC 2016 86	0	1	0	2.3616	7
CHRONIC 2016 86	0	1	0	1.03017	14
CHRONIC 2016 86	0	1	0	0.0621179	21
CHRONIC 2016 86	0	1	0	2.92764	28
CHRONIC 2016 86	0	1	0	0.659528	35
CHRONIC 2016 88	0	1	0	1	0
CHRONIC 2016 88	0	1	0	3.16769	1
CHRONIC 2016 88	0	1	0	1.5071	3
CHRONIC 2016 88	0	1	0	4.24096	4
CHRONIC 2016 88	0	1	0	3.34873	5
CHRONIC 2016 88	0	1	0	3.92102	6
CHRONIC 2016 88	0	1	0	2.33411	7
CHRONIC 2016 88	0	1	0	1.50958	14
CHRONIC 2016 88	0	1	0	1.04233	21
CHRONIC 2016 88	0	1	0	0.190469	28
CHRONIC 2016 88	0	1	0	0.0270845	35
CHRONIC 2016 9	0	1	0	1	0
CHRONIC 2016 9	0	1	0	0.949695	1
CHRONIC 2016 9	0	1	0	0.331162	2
CHRONIC 2016 9	0	1	0	0.513768	3
CHRONIC 2016 9	0	1	0	0.51146	4
CHRONIC 2016 9	0	1	0	0.461912	5
CHRONIC 2016 9	0	1	0	0.389991	6
CHRONIC 2016 9	0	1	0	0.290132	7
CHRONIC 2016 9	0	1	0	0.40083	14
CHRONIC 2016 9	0	1	0	0.243976	21
CHRONIC 2016 9	0	1	0	0.191972	28
CHRONIC 2016 9	0	1	0	0.22493	35
CHRONIC 2016 91	0	1	0	1	0
CHRONIC 2016 91	0	1	0	0.682437	1
CHRONIC 2016 91	0	1	0	0.685476	2
CHRONIC 2016 91	0	1	0	1.34426	3
CHRONIC 2016 91	0	1	0	1.59249	4
CHRONIC 2016 91	0	1	0	2.36957	5
CHRONIC 2016 91	0	1	0	8.84808	6
CHRONIC 2016 91	0	1	0	3.22258	7
CHRONIC 2016 91	0	1	0	1.60403	14
CHRONIC 2016 91	0	1	0	0.677992	21
CHRONIC 2016 93	0	1	0	1	0
CHRONIC 2016 93	0	1	0	1.50665	1
CHRONIC 2016 93	0	1	0	1.01057	2
CHRONIC 2016 93	0	1	0	0.818273	3
CHRONIC 2016 93	0	1	0	1.30702	4
CHRONIC 2016 93	0	1	0	1.46979	5
CHRONIC 2016 93	0	1	0	1.48795	6
CHRONIC 2016 93	0	1	0	1.11246	7
CHRONIC 2016 93	0	1	0	0.332213	14
CHRONIC 2016 93	0	1	0	0.297002	23
CHRONIC 2016 93	0	1	0	0.459795	28
CHRONIC 2016 93	0	1	0	0.800879	35
CHRONIC 2016 94	0	1	0	1	0
CHRONIC 2016 94	0	1	0	0.414981	1
CHRONIC 2016 94	0	1	0	0.382819	2
CHRONIC 2016 94	0	1	0	0.27548	3
CHRONIC 2016 94	0	1	0	0.301794	4
CHRONIC 2016 94	0	1	0	0.29097	5
CHRONIC 2016 94	0	1	0	0.306089	6
CHRONIC 2016 94	0	1	0	0.235162	7
CHRONIC 2016 94	0	1	0	0.0794118	14
CHRONIC 2016 94	0	1	0	0.105391	23
CHRONIC 2016 94	0	1	0	0.0399688	28
CHRONIC 2016 94	0	1	0	1.10739	35
CHRONIC 2016 95	0	1	0	1	0
CHRONIC 2016 95	0	1	0	0.00104074	1
CHRONIC 2016 95	0	1	1	0.00149721	2
CHRONIC 2016 97	0	1	0	1	0
CHRONIC 2016 97	0	1	0	0.145497	1
CHRONIC 2016 97	0	1	0	0.155879	2
CHRONIC 2016 97	0	1	0	0.358319	3
CHRONIC 2016 97	0	1	0	0.213396	4
CHRONIC 2016 97	0	1	0	0.179238	5
CHRONIC 2016 97	0	1	0	0.228482	6
CHRONIC 2016 97	0	1	0	0.196459	7
CHRONIC 2016 97	0	1	0	0.138768	14
CHRONIC 2016 97	0	1	0	0.133464	21
CHRONIC 2016 97	0	1	0	0.304816	29
CHRONIC 2016 97	0	1	0	0.377373	35
CHRONIC 2016 99	0	1	0	1	0
CHRONIC 2016 99	0	1	0	0.0148252	1
CHRONIC 2016 99	0	1	0	0.00843335	2
CHRONIC 2016 99	0	1	0	0.00507277	3
CHRONIC 2016 99	0	1	0	0.00224075	4
CHRONIC 2016 99	0	1	0	0.00188942	5
CHRONIC 2016 99	0	1	0	0.00333358	6
CHRONIC 2017 10	0	1	0	1	0
CHRONIC 2017 10	0	1	0	0.524151	1
CHRONIC 2017 10	0	1	0	0.634647	2
CHRONIC 2017 10	0	1	0	0.444222	3
CHRONIC 2017 10	0	1	0	0.387719	4
CHRONIC 2017 10	0	1	0	0.553981	5
CHRONIC 2017 10	0	1	0	0.371715	6
CHRONIC 2017 10	0	1	0	0.25945	7
CHRONIC 2017 10	0	1	0	0.183469	14
CHRONIC 2017 10	0	1	0	0.0659772	21
CHRONIC 2017 10	0	1	0	0.0721728	28
CHRONIC 2017 10	0	1	0	0.614939	35
CHRONIC 2017 12	0	1	0	1	0
CHRONIC 2017 12	0	1	0	1.13221	1
CHRONIC 2017 12	0	1	0	0.459938	2
CHRONIC 2017 12	0	1	0	0.516445	3
CHRONIC 2017 12	0	1	0	0.580043	4
CHRONIC 2017 12	0	1	0	0.368733	5
CHRONIC 2017 12	0	1	1	0.388801	6
CHRONIC 2017 15	0	1	0	1	0
CHRONIC 2017 15	0	1	0	0.305347	2
CHRONIC 2017 15	0	1	0	0.502633	3
CHRONIC 2017 15	0	1	0	0.597137	4
CHRONIC 2017 15	0	1	0	0.735023	5
CHRONIC 2017 15	0	1	0	0.324557	6
CHRONIC 2017 15	0	1	0	0.528417	7
CHRONIC 2017 15	0	1	0	0.634972	8
CHRONIC 2017 15	0	1	0	0.434117	15
CHRONIC 2017 15	0	1	0	0.328597	22
CHRONIC 2017 15	0	1	0	2.25953	29
CHRONIC 2017 15	0	1	0	1.3496	36
CHRONIC 2017 18	0	1	0	1	0
CHRONIC 2017 18	0	1	0	0.705498	1
CHRONIC 2017 18	0	1	0	1.19965	2
CHRONIC 2017 18	0	1	0	0.504112	3
CHRONIC 2017 18	0	1	0	0.477735	4
CHRONIC 2017 18	0	1	0	0.83719	5
CHRONIC 2017 18	0	1	0	0.6788	6
CHRONIC 2017 18	0	1	0	0.848701	7
CHRONIC 2017 18	0	1	0	0.610281	14
CHRONIC 2017 18	0	1	0	1.83688	21
CHRONIC 2017 18	0	1	0	4.15581	35
CHRONIC 2017 2	0	1	0	1	0
CHRONIC 2017 2	0	1	0	0.477638	1
CHRONIC 2017 2	0	1	0	0.554106	2
CHRONIC 2017 2	0	1	0	0.869122	3
CHRONIC 2017 2	0	1	0	0.658791	4
CHRONIC 2017 2	0	1	0	0.0716898	5
CHRONIC 2017 2	0	1	0	0.175392	6
CHRONIC 2017 2	0	1	1	0.368541	8
CHRONIC 2017 20	0	1	0	1	0
CHRONIC 2017 20	0	1	0	1.02768	2
CHRONIC 2017 20	0	1	0	1.15164	3
CHRONIC 2017 20	0	1	0	0.359091	4
CHRONIC 2017 20	0	1	0	1.93846	6
CHRONIC 2017 20	0	1	0	2.80267	7
CHRONIC 2017 20	0	1	0	3.07324	8
CHRONIC 2017 20	0	1	0	1.1285	15
CHRONIC 2017 20	0	1	0	4.73257	22
CHRONIC 2017 20	0	1	0	1.16445	29
CHRONIC 2017 20	0	1	0	1.88228	36
CHRONIC 2017 28	0	1	0	1	0
CHRONIC 2017 28	0	1	0	0.130481	2
CHRONIC 2017 28	0	1	0	0.050315	3
CHRONIC 2017 28	0	1	0	0.0934575	4
CHRONIC 2017 28	0	1	0	0.151928	5
CHRONIC 2017 28	0	1	0	0.0104447	6
CHRONIC 2017 28	0	1	0	0.0153459	8
CHRONIC 2017 28	0	1	0	0.10262	15
CHRONIC 2017 28	0	1	0	1.36856	22
CHRONIC 2017 28	0	1	0	0.900861	29
CHRONIC 2017 28	0	1	0	1.36414	36
CHRONIC 2017 29	0	1	0	1	0
CHRONIC 2017 29	0	1	0	1.19548	2
CHRONIC 2017 29	0	1	0	0.939078	3
CHRONIC 2017 29	0	1	0	1.10392	4
CHRONIC 2017 29	0	1	0	1.60097	5
CHRONIC 2017 29	0	1	0	1.34775	6
CHRONIC 2017 29	0	1	0	1.25666	7
CHRONIC 2017 29	0	1	0	1.56103	8
CHRONIC 2017 29	0	1	0	1.361	15
CHRONIC 2017 29	0	1	0	1.05244	22
CHRONIC 2017 29	0	1	0	5.45519	29
CHRONIC 2017 29	0	1	0	3.43761	34
CHRONIC 2017 34	0	1	0	1	0
CHRONIC 2017 34	0	1	0	0.813163	1
CHRONIC 2017 34	0	1	0	1.09431	2
CHRONIC 2017 34	0	1	0	0.512804	3
CHRONIC 2017 34	0	1	0	0.827678	4
CHRONIC 2017 34	0	1	0	1.05557	5
CHRONIC 2017 34	0	1	0	0.853018	6
CHRONIC 2017 34	0	1	0	0.626558	7
CHRONIC 2017 34	0	1	0	0.383216	14
CHRONIC 2017 34	0	1	0	0.149986	21
CHRONIC 2017 34	0	1	0	0.181053	28
CHRONIC 2017 34	0	1	0	0.0653096	35
CHRONIC 2017 35	0	1	0	1	0
CHRONIC 2017 35	0	1	0	0.442774	1
CHRONIC 2017 35	0	1	0	0.923426	2
CHRONIC 2017 35	0	1	0	0.762616	3
CHRONIC 2017 35	0	1	0	0.671808	4
CHRONIC 2017 35	0	1	0	0.773864	5
CHRONIC 2017 35	0	1	0	0.437852	6
CHRONIC 2017 35	0	1	0	0.412849	7
CHRONIC 2017 35	0	1	0	0.297264	14
CHRONIC 2017 35	0	1	0	0.0487836	21
CHRONIC 2017 35	0	1	1	0.076353	22
CHRONIC 2017 39	0	1	0	1	0
CHRONIC 2017 39	0	1	0	0.754552	2
CHRONIC 2017 39	0	1	0	1.43072	3
CHRONIC 2017 39	0	1	0	0.52651	4
CHRONIC 2017 39	0	1	0	0.372219	5
CHRONIC 2017 39	0	1	0	0.248869	6
CHRONIC 2017 39	0	1	0	0.0480674	7
CHRONIC 2017 39	0	1	0	0.58386	8
CHRONIC 2017 39	0	1	0	2.78121	15
CHRONIC 2017 39	0	1	0	4.10082	22
CHRONIC 2017 39	0	1	0	0.977331	29
CHRONIC 2017 39	0	1	0	2.24612	36
CHRONIC 2017 43	0	1	0	1	0
CHRONIC 2017 43	0	1	0	0.478318	2
CHRONIC 2017 43	0	1	0	0.729675	3
CHRONIC 2017 43	0	1	0	0.336975	4
CHRONIC 2017 43	0	1	0	0.169525	5
CHRONIC 2017 43	0	1	0	0.203603	7
CHRONIC 2017 43	0	1	0	0.214592	8
CHRONIC 2017 43	0	1	0	0.32993	15
CHRONIC 2017 43	0	1	0	0.0938533	22
CHRONIC 2017 43	0	1	0	0.259434	29
CHRONIC 2017 43	0	1	0	0.143309	33
CHRONIC 2017 44	0	1	0	1	0
CHRONIC 2017 44	0	1	0	0.332637	2
CHRONIC 2017 44	0	1	0	0.0833707	3
CHRONIC 2017 44	0	1	0	0.18642	4
CHRONIC 2017 44	0	1	0	4.75668	5
CHRONIC 2017 44	0	1	0	0.0398082	6
CHRONIC 2017 44	0	1	0	0.0805681	7
CHRONIC 2017 44	0	1	0	0.0698163	8
CHRONIC 2017 44	0	1	0	4.65189	15
CHRONIC 2017 44	0	1	0	1.054	22
CHRONIC 2017 44	0	1	0	0.819107	29
CHRONIC 2017 44	0	1	0	0.52772	36
CHRONIC 2017 46	0	1	0	1	0
CHRONIC 2017 46	0	1	0	0.448214	2
CHRONIC 2017 46	0	1	0	0.611154	3
CHRONIC 2017 46	0	1	0	0.585329	4
CHRONIC 2017 46	0	1	0	0.585519	5
CHRONIC 2017 46	0	1	0	0.38791	6
CHRONIC 2017 46	0	1	0	0.515874	7
CHRONIC 2017 46	0	1	0	1.19802	8
CHRONIC 2017 46	0	1	0	1.55843	15
CHRONIC 2017 46	0	1	0	0.149348	22
CHRONIC 2017 46	0	1	0	0.486185	29
CHRONIC 2017 46	0	1	0	0.487704	36
CHRONIC 2017 5	0	1	0	1	0
CHRONIC 2017 5	0	1	0	0.425668	1
CHRONIC 2017 5	0	1	0	0.421633	2
CHRONIC 2017 5	0	1	0	0.401036	3
CHRONIC 2017 5	0	1	0	0.179949	4
CHRONIC 2017 5	0	1	0	0.417695	5
CHRONIC 2017 5	0	1	0	0.238298	6
CHRONIC 2017 5	0	1	0	0.118175	7
CHRONIC 2017 5	0	1	0	0.122362	14
CHRONIC 2017 5	0	1	0	1.43957	21
CHRONIC 2017 5	0	1	0	1.24613	28
CHRONIC 2017 5	0	1	0	2.48535	35
CHRONIC 2017 54	0	1	0	1	0
CHRONIC 2017 54	0	1	0	0.0508867	2
CHRONIC 2017 54	0	1	0	0.453572	3
CHRONIC 2017 54	0	1	0	0.307165	4
CHRONIC 2017 54	0	1	0	0.493066	5
CHRONIC 2017 54	0	1	0	0.302159	6
CHRONIC 2017 54	0	1	0	0.371623	7
CHRONIC 2017 54	0	1	0	0.135622	8
CHRONIC 2017 54	0	1	0	0.10029	15
CHRONIC 2017 54	0	1	0	0.0341407	22
CHRONIC 2017 54	0	1	0	0.175915	29
CHRONIC 2017 54	0	1	0	0.134221	36
CHRONIC 2017 59	0	1	0	1	0
CHRONIC 2017 59	0	1	0	1.43686	2
CHRONIC 2017 59	0	1	0	0.825784	3
CHRONIC 2017 59	0	1	0	0.979381	4
CHRONIC 2017 59	0	1	0	0.249379	5
CHRONIC 2017 59	0	1	0	0.428018	6
CHRONIC 2017 59	0	1	0	1.56332	7
CHRONIC 2017 59	0	1	0	2.59008	8
CHRONIC 2017 59	0	1	0	16.9361	15
CHRONIC 2017 59	0	1	0	6.83004	22
CHRONIC 2017 59	0	1	0	10.2917	29
CHRONIC 2017 59	0	1	0	3.07074	34
CHRONIC 2017 61	0	1	0	1	0
CHRONIC 2017 61	0	1	0	0.00734223	1
CHRONIC 2017 61	0	1	0	1.08258	2
CHRONIC 2017 61	0	1	0	0.832054	3
CHRONIC 2017 61	0	1	0	1.05106	4
CHRONIC 2017 61	0	1	0	0.780269	5
CHRONIC 2017 61	0	1	0	1.10255	6
CHRONIC 2017 61	0	1	0	0.793446	12
CHRONIC 2017 61	0	1	0	0.364285	19
CHRONIC 2017 61	0	1	0	0.395423	27
CHRONIC 2017 61	0	1	0	0.211047	33
CHRONIC 2017 63	0	1	0	1	0
CHRONIC 2017 63	0	1	0	0.772392	2
CHRONIC 2017 63	0	1	0	0.711328	3
CHRONIC 2017 63	0	1	0	0.696881	4
CHRONIC 2017 63	0	1	0	0.556601	5
CHRONIC 2017 63	0	1	0	0.580486	6
CHRONIC 2017 63	0	1	0	0.605544	7
CHRONIC 2017 63	0	1	0	0.192623	15
CHRONIC 2017 63	0	1	0	0.0336666	22
CHRONIC 2017 63	0	1	0	0.00742001	29
CHRONIC 2017 63	0	1	0	0.00646055	36
CHRONIC 2017 74	0	1	0	1	0
CHRONIC 2017 74	0	1	0	1.37848	2
CHRONIC 2017 74	0	1	0	0.945434	3
CHRONIC 2017 74	0	1	0	0.562155	4
CHRONIC 2017 74	0	1	0	0.641839	5
CHRONIC 2017 74	0	1	0	0.681748	6
CHRONIC 2017 74	0	1	0	0.704006	7
CHRONIC 2017 74	0	1	0	1.07749	8

## Sheet: fig 3c
id	incident	chronic	symptoms	gametocytes_d14	total parasites_d0
ACUTE 2015 10	1	0	1		383.681
ACUTE 2015 13	1	0	1		1.55586
ACUTE 2015 14	1	0	1		432.484
ACUTE 2015 16	1	0	1		1765.92
ACUTE 2015 18	1	0	1		106.407
ACUTE 2015 19	1	0	1		108.635
ACUTE 2015 2	1	0	1		55.4587
ACUTE 2015 21	1	0	1	0.0573305	0
ACUTE 2015 22	1	0	0	0	5.52039
ACUTE 2015 27	1	0	1		85.6979
ACUTE 2015 28	1	0	1		767.308
ACUTE 2015 29	1	0	1		34.512
ACUTE 2015 3	1	0	1		145.536
ACUTE 2015 31	1	0	1		19.1412
ACUTE 2015 33	1	0	1		0.0158844
ACUTE 2015 36	1	0	1		1774.07
ACUTE 2015 39	1	0	1		1896.57
ACUTE 2015 4	1	0	1		24320.4
ACUTE 2015 40	1	0	1	0	0.0134267
ACUTE 2015 41	1	0	1	0	222.828
ACUTE 2015 44	1	0	1	0.0115227	0
ACUTE 2015 45	1	0	1		164.426
ACUTE 2015 47	1	0	1		8.29793
ACUTE 2015 48	1	0	1	0	0
ACUTE 2015 49	1	0	1		0
ACUTE 2015 52	1	0	1		4634.15
ACUTE 2015 54	1	0	1		3403.85
ACUTE 2015 55	1	0	1		9.03587
ACUTE 2015 58	1	0	1	0	3.78416
ACUTE 2015 6	1	0	1	0.846389	0.0719399
ACUTE 2015 7	1	0	1		201.823
ACUTE 2017 10	1	0	1		638.358
ACUTE 2017 12	1	0	1		0.26734
ACUTE 2017 13	1	0	1		390.899
ACUTE 2017 16	1	0	1		0.216803
ACUTE 2017 17	1	0	1		56.1131
ACUTE 2017 18	1	0	0	5.3219	587.576
ACUTE 2017 19	1	0	1		10234.4
ACUTE 2017 20	1	0	0		291.786
ACUTE 2017 22	1	0	1	0	0.495524
ACUTE 2017 26	1	0	1		937.701
ACUTE 2017 28	1	0	1		201.867
ACUTE 2017 29	1	0	1	857.189	535.876
ACUTE 2017 30	1	0	1		28.1232
ACUTE 2017 31	1	0	0		0.184105
ACUTE 2017 34	1	0	1		10869.9
ACUTE 2017 5	1	0	1		190.136
ACUTE 2017 9	1	0	1		155.262
CHRONIC 2016 10	0	1	1	3.69306	2786.53
CHRONIC 2016 106	0	1	0	34.1841	1799.14
CHRONIC 2016 108	0	1	0	1.87177	79.0796
CHRONIC 2016 111	0	1	0	13.6405	177.854
CHRONIC 2016 13	0	1	0	0.939074	271.059
CHRONIC 2016 14	0	1	0	18.5539	36.6492
CHRONIC 2016 15	0	1	0	3.18419	1300.36
CHRONIC 2016 18	0	1	0	10.7208	351.613
CHRONIC 2016 20	0	1	0	0.0866365	323.642
CHRONIC 2016 21	0	1	0	0.0887288	12.5044
CHRONIC 2016 24	0	1	0	6.97699	891.383
CHRONIC 2016 26	0	1	0	0	79.2619
CHRONIC 2016 32	0	1	1		377.628
CHRONIC 2016 4	0	1	0	2.32163	233.918
CHRONIC 2016 43	0	1	0	5.91555	492.113
CHRONIC 2016 48	0	1	1	0.757748	134.916
CHRONIC 2016 49	0	1	1		161.088
CHRONIC 2016 5	0	1	0	0.434853	5047.36
CHRONIC 2016 53	0	1	0	1.86262	792.619
CHRONIC 2016 59	0	1	0	10.5964	7179.01
CHRONIC 2016 60	0	1	0	3.85129	282.53
CHRONIC 2016 62	0	1	1	155.061	7363.16
CHRONIC 2016 63	0	1	0	1.16299	0.74828
CHRONIC 2016 68	0	1	1		2455.07
CHRONIC 2016 7	0	1	0	2.36463	796.277
CHRONIC 2016 71	0	1	0	2.76822	164.841
CHRONIC 2016 74	0	1	0	2.6933	977.382
CHRONIC 2016 82	0	1	0	0.013859	237.719
CHRONIC 2016 83	0	1	0	0.615146	307.655
CHRONIC 2016 84	0	1	1		758.69
CHRONIC 2016 85	0	1	0	0.174608	207.045
CHRONIC 2016 86	0	1	0	2.50823	91.2146
CHRONIC 2016 88	0	1	0	6.77953	21.7803
CHRONIC 2016 9	0	1	0	11.3776	712.959
CHRONIC 2016 91	0	1	1	3.65573	22912.1
CHRONIC 2016 93	0	1	0	0.923804	75.0005
CHRONIC 2016 94	0	1	0	1.24771	6.47239
CHRONIC 2016 95	0	1	1		2307.09
CHRONIC 2016 97	0	1	0	2.08991	1559.78
CHRONIC 2016 99	0	1	1		3.92703
CHRONIC 2017 10	0	1	0	26.905	47.4312
CHRONIC 2017 12	0	1	1		452.965
CHRONIC 2017 15	0	1	0	1.37393	948.559
CHRONIC 2017 18	0	1	0	0.36805	49.3247
CHRONIC 2017 2	0	1	1		191.856
CHRONIC 2017 20	0	1	0	32.4551	386.424
CHRONIC 2017 28	0	1	0	0.112986	23.6083
CHRONIC 2017 29	0	1	0	4.60649	295.165
CHRONIC 2017 34	0	1	0	12.8514	155.262
CHRONIC 2017 35	0	1	1	20.5094	548.358
CHRONIC 2017 39	0	1	0	1.10698	172.609
CHRONIC 2017 43	0	1	0	2.14856	143.24
CHRONIC 2017 44	0	1	0	8.34208	153.838
CHRONIC 2017 46	0	1	0	24.1969	378.499
CHRONIC 2017 5	0	1	0	1.18773	165.983
CHRONIC 2017 54	0	1	0	0.567499	291.115
CHRONIC 2017 59	0	1	0	2.71575	84.152
CHRONIC 2017 61	0	1	0	4.66942	1091.6
CHRONIC 2017 63	0	1	0	8.75762	8.37653
CHRONIC 2017 74	0	1	1	0	362.297

## Sheet: fig 4a
id	incident	chronic	gametocytes	percent_infected_mosquitoes	symptoms
ACUTE 2015 10	1	0	0	0	1
ACUTE 2015 13	1	0	0	0	1
ACUTE 2015 13	1	0	0	0	1
ACUTE 2015 14	1	0	0.0755544	0	1
ACUTE 2015 16	1	0	0	0	1
ACUTE 2015 18	1	0	0	0	1
ACUTE 2015 27	1	0	0	0	1
ACUTE 2015 29	1	0	0	0	1
ACUTE 2015 29	1	0	0	0	1
ACUTE 2015 33	1	0	0	0	1
ACUTE 2015 33	1	0	0	0	1
ACUTE 2015 36	1	0	0	0	1
ACUTE 2015 39	1	0	0	0	1
ACUTE 2015 4	1	0	0	0	1
ACUTE 2015 40	1	0	0	0	1
ACUTE 2015 41	1	0	0	0	1
ACUTE 2015 41	1	0	0	0	1
ACUTE 2015 44	1	0	0	0	1
ACUTE 2015 44	1	0	0.0115227	0	1
ACUTE 2015 45	1	0	0	0	1
ACUTE 2015 45	1	0	0	0	1
ACUTE 2015 48	1	0	0	0	1
ACUTE 2015 48	1	0	0	0	1
ACUTE 2015 48	1	0	0	0	1
ACUTE 2015 49	1	0	0	0	1
ACUTE 2015 55	1	0	0	0	1
ACUTE 2015 55	1	0	0	0	1
ACUTE 2015 58	1	0	0	0	1
ACUTE 2015 58	1	0	0	0	1
ACUTE 2015 7	1	0	0	0	1
ACUTE 2017 10	1	0	0	0	1
ACUTE 2017 12	1	0	0	0	1
ACUTE 2017 13	1	0	0	0	1
ACUTE 2017 16	1	0	0	0	1
ACUTE 2017 17	1	0	0	0	1
ACUTE 2017 17	1	0	0	0	1
ACUTE 2017 18	1	0	0	0	0
ACUTE 2017 18	1	0	5.3219	0	0
ACUTE 2017 18	1	0	2.57071	0	0
ACUTE 2017 19	1	0	0	2.46914	1
ACUTE 2017 22	1	0	0	0	1
ACUTE 2017 26	1	0	0	0	1
ACUTE 2017 28	1	0	0	0	1
ACUTE 2017 28	1	0	0	0	1
ACUTE 2017 29	1	0	0	0	1
ACUTE 2017 29	1	0	857.189	4.83871	1
ACUTE 2017 30	1	0	0	0	1
ACUTE 2017 30	1	0	0	0	1
ACUTE 2017 5	1	0	0	0	1
ACUTE 2017 5	1	0	0	0	1
ACUTE 2017 9	1	0	0	0	1
ACUTE 2017 9	1	0	0	0	1
CHRONIC 2016 10	0	1	0	0	1
CHRONIC 2016 10	0	1	3.69306	0	1
CHRONIC 2016 10	0	1	6.75615	0	1
CHRONIC 2016 106	0	1	177.235	76.25	0
CHRONIC 2016 106	0	1	34.1841	0	0
CHRONIC 2016 106	0	1	2.67092	0	0
CHRONIC 2016 108	0	1	0.583884	0	0
CHRONIC 2016 108	0	1	1.87177	0	0
CHRONIC 2016 111	0	1	26.8545	32.4675	0
CHRONIC 2016 111	0	1	13.6405	0	0
CHRONIC 2016 111	0	1	7.03961	0	0
CHRONIC 2016 13	0	1	18.1687	7.31707	0
CHRONIC 2016 13	0	1	0.939074	0	0
CHRONIC 2016 13	0	1	7.84763	15.9091	0
CHRONIC 2016 14	0	1	0.571202	0	0
CHRONIC 2016 14	0	1	18.5539	21.9512	0
CHRONIC 2016 14	0	1	5.95542	2.1978	0
CHRONIC 2016 15	0	1	6.24213	0	0
CHRONIC 2016 15	0	1	3.18419	0	0
CHRONIC 2016 15	0	1	6.64814	0	0
CHRONIC 2016 18	0	1	16.8125	5.55556	0
CHRONIC 2016 18	0	1	10.7208	0	0
CHRONIC 2016 18	0	1	11.2396	1.28205	0
CHRONIC 2016 20	0	1	0.124827	0	0
CHRONIC 2016 20	0	1	0.0866365	0	0
CHRONIC 2016 20	0	1	0.525619	39.5349	0
CHRONIC 2016 21	0	1	0.143899	0	0
CHRONIC 2016 21	0	1	0.0887288	0	0
CHRONIC 2016 21	0	1	8.16375	0	0
CHRONIC 2016 21	0	1	1.68028	0	0
CHRONIC 2016 24	0	1	2.5031	0	0
CHRONIC 2016 24	0	1	6.97699	0	0
CHRONIC 2016 24	0	1	6.71748	0	0
CHRONIC 2016 26	0	1	0.220833	0	0
CHRONIC 2016 26	0	1	0	0	0
CHRONIC 2016 32	0	1	320.704	6.41026	1
CHRONIC 2016 32	0	1	41.5203	7.59494	1
CHRONIC 2016 4	0	1	17.3262	0	0
CHRONIC 2016 4	0	1	2.32163	0	0
CHRONIC 2016 43	0	1	25.5112	0	0
CHRONIC 2016 43	0	1	5.91555	0	0
CHRONIC 2016 43	0	1	0.421809	0	0
CHRONIC 2016 48	0	1	3.11191	0	1
CHRONIC 2016 48	0	1	0.757748	0	1
CHRONIC 2016 48	0	1	2.33246	0	1
CHRONIC 2016 49	0	1	518.754	88.2353	1
CHRONIC 2016 5	0	1	0.723141	0	0
CHRONIC 2016 5	0	1	0.434853	0	0
CHRONIC 2016 5	0	1	0.173739	0	0
CHRONIC 2016 53	0	1	2.4889	0	0
CHRONIC 2016 53	0	1	1.86262	0	0
CHRONIC 2016 53	0	1	2.90901	0	0
CHRONIC 2016 59	0	1	19.3464	0	0
CHRONIC 2016 59	0	1	10.5964	0	0
CHRONIC 2016 59	0	1	7.52695	0	0
CHRONIC 2016 60	0	1	28.4591	12.6582	0
CHRONIC 2016 60	0	1	3.85129	0	0
CHRONIC 2016 60	0	1	2.26153	0	0
CHRONIC 2016 62	0	1	354.546	28.3784	1
CHRONIC 2016 62	0	1	155.061	0	1
CHRONIC 2016 62	0	1	155.563	6.59341	1
CHRONIC 2016 63	0	1	2.03455	5.33333	0
CHRONIC 2016 63	0	1	1.16299	0	0
CHRONIC 2016 63	0	1	0.10353	0	0
CHRONIC 2016 68	0	1	0	0	1
CHRONIC 2016 7	0	1	8.21751	0	0
CHRONIC 2016 7	0	1	2.36463	0	0
CHRONIC 2016 7	0	1	18.8129	16.129	0
CHRONIC 2016 71	0	1	2.20176	0	0
CHRONIC 2016 71	0	1	2.76822	0	0
CHRONIC 2016 71	0	1	1.59664	0	0
CHRONIC 2016 74	0	1	6.55945	7.5	0
CHRONIC 2016 74	0	1	2.6933	0	0
CHRONIC 2016 74	0	1	11.7916	21.519	0
CHRONIC 2016 82	0	1	0	0	0
CHRONIC 2016 82	0	1	0.013859	0	0
CHRONIC 2016 82	0	1	0	0	0
CHRONIC 2016 83	0	1	1.00141	0	0
CHRONIC 2016 83	0	1	0.615146	0	0
CHRONIC 2016 83	0	1	8.12028	0	0
CHRONIC 2016 84	0	1	111.423	72.4638	1
CHRONIC 2016 84	0	1	17.0998	0	1
CHRONIC 2016 85	0	1	1.15953	0	0
CHRONIC 2016 85	0	1	0.174608	0	0
CHRONIC 2016 85	0	1	0.21165	0	0
CHRONIC 2016 86	0	1	5.47066	0	0
CHRONIC 2016 86	0	1	2.50823	0	0
CHRONIC 2016 86	0	1	1.6058	0	0
CHRONIC 2016 88	0	1	14.2261	4.70588	0
CHRONIC 2016 88	0	1	6.77953	0	0
CHRONIC 2016 88	0	1	0.121637	0	0
CHRONIC 2016 9	0	1	26.9572	6.97674	0
CHRONIC 2016 9	0	1	11.3776	34.1463	0
CHRONIC 2016 9	0	1	6.38468	7.14286	0
CHRONIC 2016 91	0	1	1.55534	0	1
CHRONIC 2016 93	0	1	4.18963	4.70588	0
CHRONIC 2016 93	0	1	0.923804	0	0
CHRONIC 2016 93	0	1	2.22705	0	0
CHRONIC 2016 94	0	1	6.52017	0	0
CHRONIC 2016 94	0	1	1.24771	0	0
CHRONIC 2016 94	0	1	17.3993	0	0
CHRONIC 2016 95	0	1	0.163219	47.4359	1
CHRONIC 2016 97	0	1	2.19126	0	0
CHRONIC 2016 97	0	1	5.68342	0	0
CHRONIC 2016 99	0	1	0.162205	0	1
CHRONIC 2016 99	0	1	0	0	1
CHRONIC 2017 10	0	1	76.8648	12.3288	0
CHRONIC 2017 10	0	1	26.905	5.6338	0
CHRONIC 2017 10	0	1	90.1785	53.1915	0
CHRONIC 2017 12	0	1	60.4864	2.7027	1
CHRONIC 2017 15	0	1	0.966389	0	0
CHRONIC 2017 15	0	1	1.37393	6.57895	0
CHRONIC 2017 15	0	1	4.27132	0	0
CHRONIC 2017 18	0	1	0.425475	0	0
CHRONIC 2017 18	0	1	0.36805	0	0
CHRONIC 2017 18	0	1	2.5063	0	0
CHRONIC 2017 2	0	1	1.36172	0	1
CHRONIC 2017 20	0	1	29.5556	10.2941	0
CHRONIC 2017 20	0	1	32.4551	17.2414	0
CHRONIC 2017 20	0	1	54.1335	12.7273	0
CHRONIC 2017 28	0	1	0.143661	0	0
CHRONIC 2017 28	0	1	0.112986	2.89855	0
CHRONIC 2017 28	0	1	1.50194	0	0
CHRONIC 2017 29	0	1	4.04626	0	0
CHRONIC 2017 29	0	1	4.60649	1.53846	0
CHRONIC 2017 29	0	1	11.635	10.2941	0
CHRONIC 2017 34	0	1	27.2699	0	0
CHRONIC 2017 34	0	1	12.8514	0	0
CHRONIC 2017 34	0	1	2.19019	0	0
CHRONIC 2017 35	0	1	30.5488	0	1
CHRONIC 2017 35	0	1	20.5094	0	1
CHRONIC 2017 39	0	1	0.300329	0	0
CHRONIC 2017 39	0	1	1.10698	0	0
CHRONIC 2017 39	0	1	0.894006	0	0
CHRONIC 2017 43	0	1	3.11489	0	0
CHRONIC 2017 43	0	1	2.14856	0	0
CHRONIC 2017 44	0	1	0.596508	0	0
CHRONIC 2017 44	0	1	8.34208	0	0
CHRONIC 2017 44	0	1	0.946343	0	0
CHRONIC 2017 46	0	1	6.95915	0	0
CHRONIC 2017 46	0	1	24.1969	0	0
CHRONIC 2017 46	0	1	7.57229	0	0
CHRONIC 2017 5	0	1	4.13183	0	0
CHRONIC 2017 5	0	1	1.18773	0	0
CHRONIC 2017 5	0	1	24.1245	10.1266	0
CHRONIC 2017 54	0	1	0.287948	0	0
CHRONIC 2017 54	0	1	0.567499	2.94118	0
CHRONIC 2017 54	0	1	0.759502	0	0
CHRONIC 2017 59	0	1	0.230404	0	0
CHRONIC 2017 59	0	1	2.71575	0	0
CHRONIC 2017 59	0	1	0.492402	0	0
CHRONIC 2017 61	0	1	5.88499	3.48837	0
CHRONIC 2017 61	0	1	4.66942	0	0
CHRONIC 2017 61	0	1	1.24201	0	0
CHRONIC 2017 63	0	1	35.1168	0	0
CHRONIC 2017 63	0	1	8.75762	2.5	0
CHRONIC 2017 63	0	1	0.293729	0	0
CHRONIC 2017 74	0	1	2.25409	0	1
CHRONIC 2017 74	0	1	0	0	1
CHRONIC 2017 74	0	1	0	0	1

## Sheet: fig 4b
id	day	incident	chronic	gametocytes	percent_infected_mosquitoes	symptoms
ACUTE 2015 10	1	1	0	0	0	1
ACUTE 2015 13	1	1	0	0	0	1
ACUTE 2015 13	9	1	0	0	0	1
ACUTE 2015 14	1	1	0	0.0755544	0	1
ACUTE 2015 16	1	1	0	0	0	1
ACUTE 2015 18	1	1	0	0	0	1
ACUTE 2015 27	1	1	0	0	0	1
ACUTE 2015 29	1	1	0	0	0	1
ACUTE 2015 29	6	1	0	0	0	1
ACUTE 2015 33	1	1	0	0	0	1
ACUTE 2015 33	7	1	0	0	0	1
ACUTE 2015 36	1	1	0	0	0	1
ACUTE 2015 39	1	1	0	0	0	1
ACUTE 2015 4	1	1	0	0	0	1
ACUTE 2015 40	1	1	0	0	0	1
ACUTE 2015 41	1	1	0	0	0	1
ACUTE 2015 41	14	1	0	0	0	1
ACUTE 2015 44	1	1	0	0	0	1
ACUTE 2015 44	14	1	0	0.0115227	0	1
ACUTE 2015 45	1	1	0	0	0	1
ACUTE 2015 45	6	1	0	0	0	1
ACUTE 2015 48	1	1	0	0	0	1
ACUTE 2015 48	14	1	0	0	0	1
ACUTE 2015 48	21	1	0	0	0	1
ACUTE 2015 49	1	1	0	0	0	1
ACUTE 2015 55	1	1	0	0	0	1
ACUTE 2015 55	3	1	0	0	0	1
ACUTE 2015 58	1	1	0	0	0	1
ACUTE 2015 58	14	1	0	0	0	1
ACUTE 2015 7	1	1	0	0	0	1
ACUTE 2017 10	1	1	0	0	0	1
ACUTE 2017 12	3	1	0	0	0	1
ACUTE 2017 13	2	1	0	0	0	1
ACUTE 2017 16	1	1	0	0	0	1
ACUTE 2017 17	1	1	0	0	0	1
ACUTE 2017 17	4	1	0	0	0	1
ACUTE 2017 18	1	1	0	0	0	0
ACUTE 2017 18	14	1	0	5.3219	0	0
ACUTE 2017 18	36	1	0	2.57071	0	0
ACUTE 2017 19	1	1	0	0	2.46914	1
ACUTE 2017 22	1	1	0	0	0	1
ACUTE 2017 26	1	1	0	0	0	1
ACUTE 2017 28	1	1	0	0	0	1
ACUTE 2017 28	3	1	0	0	0	1
ACUTE 2017 29	1	1	0	0	0	1
ACUTE 2017 29	14	1	0	857.189	4.83871	1
ACUTE 2017 30	1	1	0	0	0	1
ACUTE 2017 30	7	1	0	0	0	1
ACUTE 2017 5	1	1	0	0	0	1
ACUTE 2017 5	4	1	0	0	0	1
ACUTE 2017 9	1	1	0	0	0	1
ACUTE 2017 9	4	1	0	0	0	1
CHRONIC 2016 10	1	0	1	0	0	1
CHRONIC 2016 10	14	0	1	3.69306	0	1
CHRONIC 2016 10	16	0	1	6.75615	0	1
CHRONIC 2016 106	1	0	1	177.235	76.25	0
CHRONIC 2016 106	14	0	1	34.1841	0	0
CHRONIC 2016 106	35	0	1	2.67092	0	0
CHRONIC 2016 108	1	0	1	0.583884	0	0
CHRONIC 2016 108	14	0	1	1.87177	0	0
CHRONIC 2016 111	1	0	1	26.8545	32.4675	0
CHRONIC 2016 111	13	0	1	13.6405	0	0
CHRONIC 2016 111	36	0	1	7.03961	0	0
CHRONIC 2016 13	1	0	1	18.1687	7.31707	0
CHRONIC 2016 13	14	0	1	0.939074	0	0
CHRONIC 2016 13	35	0	1	7.84763	15.9091	0
CHRONIC 2016 14	1	0	1	0.571202	0	0
CHRONIC 2016 14	14	0	1	18.5539	21.9512	0
CHRONIC 2016 14	35	0	1	5.95542	2.1978	0
CHRONIC 2016 15	1	0	1	6.24213	0	0
CHRONIC 2016 15	14	0	1	3.18419	0	0
CHRONIC 2016 15	35	0	1	6.64814	0	0
CHRONIC 2016 18	1	0	1	16.8125	5.55556	0
CHRONIC 2016 18	14	0	1	10.7208	0	0
CHRONIC 2016 18	35	0	1	11.2396	1.28205	0
CHRONIC 2016 20	1	0	1	0.124827	0	0
CHRONIC 2016 20	14	0	1	0.0866365	0	0
CHRONIC 2016 20	35	0	1	0.525619	39.5349	0
CHRONIC 2016 21	1	0	1	0.143899	0	0
CHRONIC 2016 21	14	0	1	0.0887288	0	0
CHRONIC 2016 21	28	0	1	8.16375	0	0
CHRONIC 2016 21	35	0	1	1.68028	0	0
CHRONIC 2016 24	1	0	1	2.5031	0	0
CHRONIC 2016 24	14	0	1	6.97699	0	0
CHRONIC 2016 24	35	0	1	6.71748	0	0
CHRONIC 2016 26	1	0	1	0.220833	0	0
CHRONIC 2016 26	14	0	1	0	0	0
CHRONIC 2016 32	1	0	1	320.704	6.41026	1
CHRONIC 2016 32	6	0	1	41.5203	7.59494	1
CHRONIC 2016 4	2	0	1	17.3262	0	0
CHRONIC 2016 4	15	0	1	2.32163	0	0
CHRONIC 2016 43	1	0	1	25.5112	0	0
CHRONIC 2016 43	14	0	1	5.91555	0	0
CHRONIC 2016 43	35	0	1	0.421809	0	0
CHRONIC 2016 48	1	0	1	3.11191	0	1
CHRONIC 2016 48	14	0	1	0.757748	0	1
CHRONIC 2016 48	25	0	1	2.33246	0	1
CHRONIC 2016 49	1	0	1	518.754	88.2353	1
CHRONIC 2016 5	1	0	1	0.723141	0	0
CHRONIC 2016 5	14	0	1	0.434853	0	0
CHRONIC 2016 5	35	0	1	0.173739	0	0
CHRONIC 2016 53	1	0	1	2.4889	0	0
CHRONIC 2016 53	14	0	1	1.86262	0	0
CHRONIC 2016 53	35	0	1	2.90901	0	0
CHRONIC 2016 59	1	0	1	19.3464	0	0
CHRONIC 2016 59	14	0	1	10.5964	0	0
CHRONIC 2016 59	35	0	1	7.52695	0	0
CHRONIC 2016 60	1	0	1	28.4591	12.6582	0
CHRONIC 2016 60	14	0	1	3.85129	0	0
CHRONIC 2016 60	35	0	1	2.26153	0	0
CHRONIC 2016 62	1	0	1	354.546	28.3784	1
CHRONIC 2016 62	14	0	1	155.061	0	1
CHRONIC 2016 62	33	0	1	155.563	6.59341	1
CHRONIC 2016 63	1	0	1	2.03455	5.33333	0
CHRONIC 2016 63	14	0	1	1.16299	0	0
CHRONIC 2016 63	35	0	1	0.10353	0	0
CHRONIC 2016 68	1	0	1	0	0	1
CHRONIC 2016 7	1	0	1	8.21751	0	0
CHRONIC 2016 7	14	0	1	2.36463	0	0
CHRONIC 2016 7	35	0	1	18.8129	16.129	0
CHRONIC 2016 71	1	0	1	2.20176	0	0
CHRONIC 2016 71	14	0	1	2.76822	0	0
CHRONIC 2016 71	35	0	1	1.59664	0	0
CHRONIC 2016 74	1	0	1	6.55945	7.5	0
CHRONIC 2016 74	14	0	1	2.6933	0	0
CHRONIC 2016 74	35	0	1	11.7916	21.519	0
CHRONIC 2016 82	1	0	1	0	0	0
CHRONIC 2016 82	14	0	1	0.013859	0	0
CHRONIC 2016 82	35	0	1	0	0	0
CHRONIC 2016 83	1	0	1	1.00141	0	0
CHRONIC 2016 83	16	0	1	0.615146	0	0
CHRONIC 2016 83	35	0	1	8.12028	0	0
CHRONIC 2016 84	5	0	1	111.423	72.4638	1
CHRONIC 2016 84	11	0	1	17.0998	0	1
CHRONIC 2016 85	1	0	1	1.15953	0	0
CHRONIC 2016 85	14	0	1	0.174608	0	0
CHRONIC 2016 85	35	0	1	0.21165	0	0
CHRONIC 2016 86	1	0	1	5.47066	0	0
CHRONIC 2016 86	14	0	1	2.50823	0	0
CHRONIC 2016 86	35	0	1	1.6058	0	0
CHRONIC 2016 88	1	0	1	14.2261	4.70588	0
CHRONIC 2016 88	14	0	1	6.77953	0	0
CHRONIC 2016 88	35	0	1	0.121637	0	0
CHRONIC 2016 9	1	0	1	26.9572	6.97674	0
CHRONIC 2016 9	14	0	1	11.3776	34.1463	0
CHRONIC 2016 9	35	0	1	6.38468	7.14286	0
CHRONIC 2016 91	1	0	1	1.55534	0	1
CHRONIC 2016 93	1	0	1	4.18963	4.70588	0
CHRONIC 2016 93	14	0	1	0.923804	0	0
CHRONIC 2016 93	35	0	1	2.22705	0	0
CHRONIC 2016 94	1	0	1	6.52017	0	0
CHRONIC 2016 94	14	0	1	1.24771	0	0
CHRONIC 2016 94	35	0	1	17.3993	0	0
CHRONIC 2016 95	1	0	1	0.163219	47.4359	1
CHRONIC 2016 97	1	0	1	2.19126	0	0
CHRONIC 2016 97	35	0	1	5.68342	0	0
CHRONIC 2016 99	1	0	1	0.162205	0	1
CHRONIC 2016 99	10	0	1	0	0	1
CHRONIC 2017 10	1	0	1	76.8648	12.3288	0
CHRONIC 2017 10	14	0	1	26.905	5.6338	0
CHRONIC 2017 10	35	0	1	90.1785	53.1915	0
CHRONIC 2017 12	0	0	1	60.4864	2.7027	1
CHRONIC 2017 15	2	0	1	0.966389	0	0
CHRONIC 2017 15	15	0	1	1.37393	6.57895	0
CHRONIC 2017 15	36	0	1	4.27132	0	0
CHRONIC 2017 18	1	0	1	0.425475	0	0
CHRONIC 2017 18	14	0	1	0.36805	0	0
CHRONIC 2017 18	35	0	1	2.5063	0	0
CHRONIC 2017 2	1	0	1	1.36172	0	1
CHRONIC 2017 20	2	0	1	29.5556	10.2941	0
CHRONIC 2017 20	15	0	1	32.4551	17.2414	0
CHRONIC 2017 20	36	0	1	54.1335	12.7273	0
CHRONIC 2017 28	2	0	1	0.143661	0	0
CHRONIC 2017 28	15	0	1	0.112986	2.89855	0
CHRONIC 2017 28	36	0	1	1.50194	0	0
CHRONIC 2017 29	2	0	1	4.04626	0	0
CHRONIC 2017 29	15	0	1	4.60649	1.53846	0
CHRONIC 2017 29	34	0	1	11.635	10.2941	0
CHRONIC 2017 34	1	0	1	27.2699	0	0
CHRONIC 2017 34	14	0	1	12.8514	0	0
CHRONIC 2017 34	35	0	1	2.19019	0	0
CHRONIC 2017 35	1	0	1	30.5488	0	1
CHRONIC 2017 35	14	0	1	20.5094	0	1
CHRONIC 2017 39	2	0	1	0.300329	0	0
CHRONIC 2017 39	15	0	1	1.10698	0	0
CHRONIC 2017 39	36	0	1	0.894006	0	0
CHRONIC 2017 43	2	0	1	3.11489	0	0
CHRONIC 2017 43	15	0	1	2.14856	0	0
CHRONIC 2017 44	2	0	1	0.596508	0	0
CHRONIC 2017 44	15	0	1	8.34208	0	0
CHRONIC 2017 44	36	0	1	0.946343	0	0
CHRONIC 2017 46	2	0	1	6.95915	0	0
CHRONIC 2017 46	15	0	1	24.1969	0	0
CHRONIC 2017 46	36	0	1	7.57229	0	0
CHRONIC 2017 5	1	0	1	4.13183	0	0
CHRONIC 2017 5	14	0	1	1.18773	0	0
CHRONIC 2017 5	35	0	1	24.1245	10.1266	0
CHRONIC 2017 54	2	0	1	0.287948	0	0
CHRONIC 2017 54	15	0	1	0.567499	2.94118	0
CHRONIC 2017 54	36	0	1	0.759502	0	0
CHRONIC 2017 59	2	0	1	0.230404	0	0
CHRONIC 2017 59	15	0	1	2.71575	0	0
CHRONIC 2017 59	34	0	1	0.492402	0	0
CHRONIC 2017 61	0	0	1	5.88499	3.48837	0
CHRONIC 2017 61	12	0	1	4.66942	0	0
CHRONIC 2017 61	33	0	1	1.24201	0	0
CHRONIC 2017 63	2	0	1	35.1168	0	0
CHRONIC 2017 63	15	0	1	8.75762	2.5	0
CHRONIC 2017 63	36	0	1	0.293729	0	0
CHRONIC 2017 74	2	0	1	2.25409	0	1
CHRONIC 2017 74	15	0	1	0	0	1
CHRONIC 2017 74	18	0	1	0	0	1

## Sheet: fig 5a
id	incident	chronic	symptoms	ap2g_d0_sbp1_d0	gam14_sbp1_d0
ACUTE 2015 40	1	0	1	0	0
ACUTE 2015 58	1	0	1	0	0
ACUTE 2015 6	1	0	1	0	0.000794267
ACUTE 2017 18	1	0	0	0	1.76615e-05
ACUTE 2017 22	1	0	1	0	0
ACUTE 2017 29	1	0	1	0.00324918	0.00480152
CHRONIC 2016 10	0	1	1	0.00169932	1.21802e-07
CHRONIC 2016 106	0	1	0	0.114472	0.000113858
CHRONIC 2016 108	0	1	0	0.0389144	4.53854e-06
CHRONIC 2016 13	0	1	0	0.00596979	4.71631e-07
CHRONIC 2016 14	0	1	0	0.0055352	1.34415e-05
CHRONIC 2016 15	0	1	0	0.0499426	3.12268e-06
CHRONIC 2016 18	0	1	0	0.00252803	3.91583e-06
CHRONIC 2016 20	0	1	0	0.012072	4.82219e-08
CHRONIC 2016 21	0	1	0	0	5.68487e-08
CHRONIC 2016 24	0	1	0	0.80406	0.000124316
CHRONIC 2016 26	0	1	0	0.0445893	0
CHRONIC 2016 43	0	1	0	0.00325323	1.4768e-05
CHRONIC 2016 48	0	1	1	0.000151586	3.56198e-08
CHRONIC 2016 5	0	1	0	0.00810821	3.12574e-08
CHRONIC 2016 53	0	1	0	0.168443	4.28118e-05
CHRONIC 2016 60	0	1	0	0.00831019	3.18721e-06
CHRONIC 2016 63	0	1	0	3.97981e-05	1.43955e-07
CHRONIC 2016 7	0	1	0	0.00076774	4.89964e-07
CHRONIC 2016 71	0	1	0	3.51079e-05	7.75844e-08
CHRONIC 2016 82	0	1	0	0.00204239	5.9827e-09
CHRONIC 2016 83	0	1	0	0.00297072	3.66723e-06
CHRONIC 2016 85	0	1	0	0.0131476	2.81279e-07
CHRONIC 2016 86	0	1	0	0.00831559	7.1001e-06
CHRONIC 2016 9	0	1	0	0.00439224	4.66884e-06
CHRONIC 2016 91	0	1	1	0.594669	5.76214e-06
CHRONIC 2016 93	0	1	0	0.0199722	3.54103e-06
CHRONIC 2016 94	0	1	0	0.102728	0.000395505
CHRONIC 2016 97	0	1	0	0	2.72714e-05
CHRONIC 2017 10	0	1	0	0.00184341	0.000548201
CHRONIC 2017 15	0	1	0	0.000452539	5.82189e-07
CHRONIC 2017 18	0	1	0	0.0095198	1.59385e-06
CHRONIC 2017 20	0	1	0	0.00236844	2.04365e-05
CHRONIC 2017 28	0	1	0	0	1.50011e-06
CHRONIC 2017 29	0	1	0	0.00163613	1.50731e-05
CHRONIC 2017 34	0	1	0	0.000918141	3.28067e-05
CHRONIC 2017 35	0	1	1	0.0191793	0.000181533
CHRONIC 2017 39	0	1	0	0.00616973	1.29264e-06
CHRONIC 2017 43	0	1	0	0.00205067	1.86531e-06
CHRONIC 2017 44	0	1	0	0.00251936	8.24483e-06
CHRONIC 2017 46	0	1	0	0.102008	1.71218e-05
CHRONIC 2017 5	0	1	0	0.00181545	2.37797e-06
CHRONIC 2017 54	0	1	0	0.00794865	4.37038e-07
CHRONIC 2017 59	0	1	0	0.00096786	4.14663e-06
CHRONIC 2017 61	0	1	0	0.00327713	8.09544e-06
CHRONIC 2017 63	0	1	0	0.100929	0.00651324

[truncated: 4 more sheets: fig 5b, fig 5c, fig 5d, fig 6]
